# Supplementary material for: Identification of shared molecular biomarkers and pathogenic mechanisms between gastroesophageal reflux disease and ischemic stroke via integrated machine learning
Source: Medicine (Baltimore). 2025 Nov 21;104(47):e46014. doi: 10.1097/MD.0000000000046014 (PMC12643770; doi:10.1097/MD.0000000000046014)
Supplement: Supplementary file 1 [file medi-104-e46014-s001.xls]

## Sheet: Table S1
Table S1. Genes significantly upregulated and downregulated in ischemic stroke (IS)
Genes	logFC	P-Value	regulate
RPL9	-2.01132	0.00217122	down-regulated
RPL7	-1.78243	0.00680735	down-regulated
B2M	-1.76013	0.00611219	down-regulated
RPL23A	-1.55966	0.0016842	down-regulated
RPLP1	-1.55631	0.0185596	down-regulated
RPL30	-1.549	0.00486627	down-regulated
FTL	-1.54633	0.0186583	down-regulated
RPL37	-1.51857	0.0204466	down-regulated
HLA-A	-1.51643	0.013431	down-regulated
COX2	-1.50836	0.0215782	down-regulated
G0S2	1.41815	0.00430347	up-regulated
HUWE1	-1.33496	0.00460641	down-regulated
ATP6	-1.32843	0.0124943	down-regulated
TMSB10	-1.32677	0.0385869	down-regulated
ND4	-1.31919	0.0395436	down-regulated
RPS4X	-1.31888	0.0392631	down-regulated
RPS10	-1.31366	0.0466519	down-regulated
RPS12	-1.31093	0.0492272	down-regulated
HLA-B	-1.31001	0.0493891	down-regulated
RPS28	-1.29196	0.0477403	down-regulated
RPL27	-1.27154	0.00638221	down-regulated
RPS6	-1.26553	0.0442573	down-regulated
FTH1	-1.21198	0.0418302	down-regulated
EGR1	1.20808	0.00352437	up-regulated
RPL31	-1.16175	0.0115852	down-regulated
CLEC4C	-1.14839	0.000490092	down-regulated
RPS27	-1.12952	0.0115933	down-regulated
PTGS2	1.12147	0.0177591	up-regulated
RPS15	-1.11899	0.0490083	down-regulated
TMSB4X	-1.04693	0.0365946	down-regulated
JUN	1.04129	0.000488752	up-regulated
TNFRSF17	-0.972617	0.00164893	down-regulated
NR4A2	0.972309	0.039864	up-regulated
TNF	0.920937	0.00534977	up-regulated
RGS1	0.891015	0.0212081	up-regulated
BRE-AS1	0.860739	0.0359258	up-regulated
LOC101928152	0.847891	0.000734379	up-regulated
RPL18	-0.835576	0.0366056	down-regulated
RPS3	-0.827448	0.0378452	down-regulated
DUSP2	0.823459	0.00881046	up-regulated
OSM	0.81379	0.00555028	up-regulated
IER3	0.801272	0.00310663	up-regulated
CD69	0.798359	0.00654126	up-regulated
TRBV27	0.796552	0.0246493	up-regulated
RPL3	-0.786006	0.0477658	down-regulated
CD83	0.778291	0.0431666	up-regulated
PPP1R15A	0.772916	0.0113849	up-regulated
CXCL5	0.735572	0.0279709	up-regulated
EIF5A	-0.730676	0.00224099	down-regulated
ATF3	0.709389	0.0273272	up-regulated
LINC00936	0.704643	0.00461449	up-regulated
SOCS3	0.702347	0.023532	up-regulated
CTSG	0.698069	0.0209939	up-regulated
FOS	0.672292	0.0124972	up-regulated
BPGM	0.662888	0.0315948	up-regulated
CENPK	0.645362	0.0385306	up-regulated
LOC339803	-0.644024	0.00414913	down-regulated
BBOF1	0.63898	0.0151243	up-regulated
JCHAIN	-0.635905	0.00850151	down-regulated
ZNF677	-0.634306	0.00416855	down-regulated
FAM46C	0.629674	0.0378663	up-regulated
PRSS33	0.628276	0.00786839	up-regulated
RNF11	0.622767	0.00024275	up-regulated
BEND2	0.60904	0.0180768	up-regulated
LOC399900	0.600987	0.00550819	up-regulated
SIAH2	0.595581	0.00408559	up-regulated
MZB1	-0.584039	0.00151151	down-regulated
DLEU2	-0.5831	0.00685502	down-regulated
CA2	0.578052	0.040108	up-regulated
SLC16A10	-0.575277	0.00281302	down-regulated
LOC100996756	0.571067	0.0080371	up-regulated
ARHGEF12	0.569586	0.00262774	up-regulated
UBBP1	0.568707	5.9215e-05	up-regulated
SLC6A8	0.553604	0.0218532	up-regulated
ZNF302	-0.551215	0.0113392	down-regulated
ZFP36	0.550896	0.00138577	up-regulated
AIM2	-0.550085	0.00316342	down-regulated
ANKRD9	0.548201	0.0279742	up-regulated
DMTN	0.544404	0.0368833	up-regulated
NFKBIZ	0.539478	0.00713979	up-regulated
TMEM63C	-0.539427	0.00465474	down-regulated
YOD1	0.538285	0.0224764	up-regulated
DDIT4	0.537387	0.0202093	up-regulated
GPM6B	-0.525007	3.56565e-05	down-regulated
CDKN1A	0.519874	0.0130653	up-regulated
RYR1	-0.512355	0.000789913	down-regulated
MAP4K5	0.511901	0.000590927	up-regulated
IGH	-0.509823	0.0351528	down-regulated
HIP1	-0.504662	0.00836513	down-regulated
ISCA1	0.497834	0.00827638	up-regulated
ZNF304	-0.491014	0.00247444	down-regulated
BEGAIN	-0.490868	0.0193818	down-regulated
RGCC	0.48524	0.01687	up-regulated
RUNDC3A	0.482593	0.00481729	up-regulated
LINC01127	-0.474654	0.033009	down-regulated
GADD45A	0.474538	0.0373652	up-regulated
GPR82	-0.47404	0.0114969	down-regulated
LOC105375531	-0.46658	0.014842	down-regulated
FAXDC2	0.466445	0.0205215	up-regulated
EIF3C	-0.465206	0.0108371	down-regulated
RBBP5	-0.463207	0.00482167	down-regulated
GATA1	0.462638	0.0163617	up-regulated
JUNB	0.460276	0.0207391	up-regulated
HDGFRP3	0.458261	0.00279724	up-regulated
USP12	0.452568	0.00819931	up-regulated
NCAM1	-0.451274	0.0379172	down-regulated
BTG2	0.448243	0.00193724	up-regulated
ICAM4	-0.446637	0.0379613	down-regulated
TC2N	0.445817	0.0308808	up-regulated
ZNF780A	-0.442753	0.0394462	down-regulated
KLC3	0.44182	0.0147582	up-regulated
BTN3A2	-0.439307	0.00423161	down-regulated
ZNF57	-0.43455	0.00151692	down-regulated
VEPH1	0.431906	0.0290649	up-regulated
RAD51AP1	-0.431735	0.0415029	down-regulated
GADD45B	0.43042	0.0181127	up-regulated
CTDSPL	0.428904	0.0442084	up-regulated
TAL1	0.42653	0.013254	up-regulated
FKBP1B	0.425963	0.0473269	up-regulated
OAS1	-0.425635	0.0162167	down-regulated
ZNF823	-0.424532	0.0119115	down-regulated
TMTC4	-0.423281	0.000654969	down-regulated
RILPL1	0.423125	0.00402299	up-regulated
LOC285847	0.422222	0.00117321	up-regulated
KAT2B	0.420156	0.000558975	up-regulated
TAF1A	-0.416585	0.0346133	down-regulated
ARL4A	0.416432	0.0438228	up-regulated
TFDP1	0.413974	0.00220208	up-regulated
MBNL1-AS1	0.413719	0.00207603	up-regulated
DIP2C	-0.412274	0.00633733	down-regulated
LRG1	0.405425	0.0347317	up-regulated
DNAJC17	-0.403835	3.40318e-05	down-regulated
MBNL3	0.403594	0.0284341	up-regulated
STT3A	-0.402258	0.000804048	down-regulated
PRMT6	-0.401825	0.00775451	down-regulated
GGTA1P	0.400755	0.0381305	up-regulated
MUC8	0.399965	0.0120159	up-regulated
VMP1	-0.399875	0.0429849	down-regulated
BARD1	-0.399473	0.00124583	down-regulated
CXorf23	-0.398192	0.00821965	down-regulated
CAHM	0.395541	0.00433221	up-regulated
ST3GAL4-AS1	-0.395232	0.0204049	down-regulated
SMIM24	0.394313	0.0350416	up-regulated
MFSD4B	-0.392295	0.0346187	down-regulated
RAB3IL1	0.391768	0.00706935	up-regulated
KLF10	0.391394	0.0111417	up-regulated
CATIP-AS1	0.389542	0.0226697	up-regulated
OTUD1	0.387105	0.0341452	up-regulated
SVIP	0.387085	0.0102984	up-regulated
SPIDR	0.384841	0.0192754	up-regulated
LOC100134822	-0.384349	0.0281599	down-regulated
TSPAN33	0.383369	0.0241893	up-regulated
F13A1	0.383368	0.0327457	up-regulated
KLF3-AS1	-0.382368	0.00787517	down-regulated
WDR76	-0.381778	0.00624518	down-regulated
N6AMT1	-0.381702	0.0213275	down-regulated
LOC107985971	-0.381521	0.0431469	down-regulated
MIS18A	-0.38041	0.00173349	down-regulated
GNAO1	0.37949	0.00448549	up-regulated
PAXIP1-AS2	-0.378305	0.000495497	down-regulated
TAPT1-AS1	-0.377118	0.00711324	down-regulated
PRL	0.376589	0.0157095	up-regulated
SMG1P5	-0.375735	0.0468284	down-regulated
TNFSF14	-0.375677	0.0215054	down-regulated
TLR3	-0.375445	0.0456359	down-regulated
SUSD4	0.374789	0.0438166	up-regulated
TSC22D1	0.3746	0.0173986	up-regulated
GYPC	0.373507	0.0189388	up-regulated
DNASE1L3	-0.371738	0.0215589	down-regulated
CCDC125	-0.370587	0.00667703	down-regulated
SMAD5	-0.370023	0.0149434	down-regulated
IL1R2	0.367813	0.0490751	up-regulated
APOBEC3C	-0.367489	0.0020402	down-regulated
NFIX	0.365328	0.00320442	up-regulated
WHAMMP2	0.363801	0.0194868	up-regulated
RAD51B	-0.36235	0.00320204	down-regulated
BTNL3	0.36194	0.0203697	up-regulated
PEX12	-0.359514	0.00257232	down-regulated
MADCAM1	0.359478	0.00665135	up-regulated
ANXA9	0.358922	0.0038381	up-regulated
ZBTB25	0.358883	0.0382809	up-regulated
CEP126	-0.357776	0.0142753	down-regulated
TRMT11	0.35593	0.0273635	up-regulated
GOLGA8A	0.355055	0.0424662	up-regulated
KREMEN1	0.354413	0.00334071	up-regulated
DAPK1-IT1	-0.352289	0.0469553	down-regulated
LOC644656	0.349565	0.0123304	up-regulated
FAM212B-AS1	0.348389	0.0459454	up-regulated
FHDC1	0.348273	0.0211108	up-regulated
C9orf78	0.34744	0.00204742	up-regulated
ZNF354B	-0.347411	0.0123495	down-regulated
ZEB2	0.347303	0.0150165	up-regulated
ZKSCAN7	-0.346491	0.0336548	down-regulated
RAB6B	0.346488	0.0367104	up-regulated
GABARAPL1	0.345198	0.0420953	up-regulated
MXI1	0.345067	0.0126387	up-regulated
PPP4C	-0.343897	0.00257392	down-regulated
NLRP7	-0.343673	0.0149745	down-regulated
TRMT1L	-0.341908	0.0466221	down-regulated
CMKLR1	-0.341277	0.0296665	down-regulated
MVB12B	0.341209	0.0204912	up-regulated
SLC6A19	0.339888	0.033189	up-regulated
CRAT	0.339567	0.0365978	up-regulated
TRAPPC10	-0.338155	0.0211079	down-regulated
DGCR11	0.338109	0.017979	up-regulated
LRRC37A2	-0.337627	0.0457836	down-regulated
SPDYE2	-0.337412	0.0266984	down-regulated
MAMLD1	0.336963	0.00726261	up-regulated
HOXB-AS1	-0.336882	0.0334653	down-regulated
ZDHHC23	-0.336142	0.00317482	down-regulated
CTSL	-0.335819	0.0271395	down-regulated
ANKRD28	0.335564	0.0390807	up-regulated
ZNF763	-0.332581	0.0200498	down-regulated
CCDC15	-0.332164	0.0328389	down-regulated
SENP8	-0.331933	0.00982392	down-regulated
LOC101927752	0.331197	0.0187083	up-regulated
CD109	0.331046	0.025089	up-regulated
PTCD2	-0.330847	0.0154727	down-regulated
LMNA	0.330246	0.0332076	up-regulated
GLDN	0.32938	0.031568	up-regulated
RNF8	-0.328773	0.00461237	down-regulated
HOXA1	-0.328445	0.0372314	down-regulated
PCGF5	0.327785	0.0110909	up-regulated
CRIM1	-0.327208	0.0147478	down-regulated
BMP8B	-0.327098	0.0141289	down-regulated
IQCG	-0.326831	0.0178585	down-regulated
SYCE1L	0.32601	0.00904197	up-regulated
KIAA1958	-0.32599	0.0417876	down-regulated
NUMB	-0.325961	0.011106	down-regulated
LOC286437	-0.325452	0.0177155	down-regulated
PPP4R2	0.325373	0.00105437	up-regulated
TMA7	0.325142	0.00161909	up-regulated
AHR	0.325081	0.0143023	up-regulated
PPP2R5B	0.323933	0.0043183	up-regulated
KMO	-0.323837	0.0361212	down-regulated
C17orf75	-0.323072	0.0130266	down-regulated
DTWD1	-0.32217	0.0207933	down-regulated
ZNF551	-0.319846	0.04328	down-regulated
UBQLNL	-0.319296	0.000561791	down-regulated
SIGLEC6	0.319022	0.024469	up-regulated
ZNF548	0.318993	0.0357305	up-regulated
EFNA5	0.318943	0.0178366	up-regulated
C9orf72	0.318745	0.0436011	up-regulated
CCDC142	-0.318566	0.0257884	down-regulated
BORCS7	0.318282	0.00858364	up-regulated
MOB3B	-0.318115	0.0126325	down-regulated
KANSL1L	-0.317987	0.0176576	down-regulated
COPG2	-0.317905	0.0180053	down-regulated
PAQR6	0.316208	0.0177938	up-regulated
STX2	0.315412	0.00407102	up-regulated
LOC439911	0.315402	0.020253	up-regulated
ZBTB26	-0.315049	0.0409358	down-regulated
LINC00954	-0.313896	0.0372888	down-regulated
IER5	0.313852	0.0238617	up-regulated
TTC32	0.313817	0.0271873	up-regulated
ZNF814	-0.313074	0.0242784	down-regulated
IL17RB	0.311775	0.0312957	up-regulated
ZNF793	-0.311533	0.0217457	down-regulated
JPX	-0.311511	0.0236313	down-regulated
C10orf82	0.311327	0.00555585	up-regulated
SNORA72	0.310773	0.036353	up-regulated
LOC101927974	-0.310699	0.046268	down-regulated
FLJ46875	0.309516	0.00594217	up-regulated
KLF4	0.30943	0.0167469	up-regulated
PPM1A	0.308928	0.00101908	up-regulated
PTMA	0.30849	0.00111415	up-regulated
ZNF879	-0.307627	0.0256682	down-regulated
CYP4F2	0.306737	0.00761316	up-regulated
ZNF397	-0.305953	0.0130763	down-regulated
NKX3-1	0.30589	0.0496778	up-regulated
ZNF469	0.305595	0.00722941	up-regulated
THNSL2	0.304979	0.0096762	up-regulated
ZFP3	-0.304903	0.0354949	down-regulated
NANP	-0.304249	0.00685425	down-regulated
USP30-AS1	-0.304203	0.0148471	down-regulated
BAK1	-0.303749	0.0141518	down-regulated
ZNF200	-0.303252	0.0227652	down-regulated
ZNF606	-0.303208	0.0023215	down-regulated
TREM1	0.301968	0.0425786	up-regulated
C16orf46	0.301673	0.00737525	up-regulated
EIF2AK1	0.301643	0.0196409	up-regulated
TCTE3	0.301604	0.0378367	up-regulated
LOC101928635	0.301458	0.0461969	up-regulated
ZNF709	-0.301211	0.0249978	down-regulated
CDKL3	-0.30108	0.00858284	down-regulated
RILP	0.300859	0.0342616	up-regulated
C2orf27A	0.300766	0.0172869	up-regulated
FAS	0.300216	0.0183192	up-regulated
DSN1	-0.299257	0.000759808	down-regulated
ADCY3	0.297949	0.00843753	up-regulated
FOXO3	0.297661	0.00581642	up-regulated
ST20-AS1	0.297582	0.0323314	up-regulated
GPRC5D	-0.29743	0.0198442	down-regulated
EPOR	0.297276	0.0110948	up-regulated
SMIM3	0.297083	0.0149885	up-regulated
AK9	-0.29591	0.00744962	down-regulated
IL2RA	0.294863	0.00841853	up-regulated
CEP128	-0.294793	0.0495258	down-regulated
BLM	-0.29464	0.0110203	down-regulated
LOC101927603	-0.294461	0.0198436	down-regulated
ERLIN2	-0.294154	0.0038358	down-regulated
ADIRF-AS1	0.293664	0.03036	up-regulated
IFI35	-0.29356	0.0201427	down-regulated
TEFM	-0.293337	0.0342847	down-regulated
FBXL16	0.292582	0.0375842	up-regulated
FAM63B	-0.292533	0.0112494	down-regulated
CCNL1	0.291537	0.0237928	up-regulated
FDXR	-0.291205	0.00263522	down-regulated
KIAA1841	-0.291152	0.0214642	down-regulated
ABCB8	-0.28988	0.00487577	down-regulated
TNK1	0.289799	0.00246235	up-regulated
METTL8	-0.289212	0.0429061	down-regulated
TMCO3	-0.289171	0.0350742	down-regulated
RPL11	0.289073	0.00498725	up-regulated
IRS2	0.289058	0.0189328	up-regulated
SV2A	0.288884	0.00980862	up-regulated
ANKRD11	0.288645	0.00429842	up-regulated
LINC00662	-0.287414	0.0375759	down-regulated
LSM2	-0.287017	0.0403598	down-regulated
OXER1	0.285825	0.0111821	up-regulated
PANX2	0.285134	0.0372018	up-regulated
WNT10B	0.28493	0.00780711	up-regulated
NPTN-IT1	-0.284894	0.00845895	down-regulated
GUK1	0.284217	0.0218692	up-regulated
OTUB2	0.284077	0.0097792	up-regulated
LOC100507670	0.283828	0.0232823	up-regulated
SAMD8	0.283097	0.00721531	up-regulated
LOC151174	-0.282905	0.00733961	down-regulated
TRAPPC5	-0.281806	0.00681887	down-regulated
ELAC1	-0.281518	0.0160074	down-regulated
EMC3-AS1	-0.281197	0.0399506	down-regulated
ZNF786	-0.280892	0.0283176	down-regulated
CYP1B1-AS1	0.280888	0.0257038	up-regulated
LOC101929177	0.280489	0.000814857	up-regulated
PUS10	-0.279921	0.038654	down-regulated
CXorf21	-0.279324	0.0283235	down-regulated
TSPYL4	0.278555	0.0269594	up-regulated
ID2	0.278314	0.0278872	up-regulated
CGRRF1	0.278029	0.0307914	up-regulated
LINC00528	0.277905	0.0372554	up-regulated
SRFBP1	-0.277331	0.0431099	down-regulated
NTNG2	-0.276964	0.0271191	down-regulated
CLK3	0.276482	0.000299452	up-regulated
PRNP	0.276403	0.0132148	up-regulated
HJURP	0.275926	0.0358146	up-regulated
MRPL27	-0.275614	0.00350436	down-regulated
ANXA1	0.275152	0.0158444	up-regulated
TBL1X	-0.275052	0.0102381	down-regulated
LOC388692	-0.274926	0.0305868	down-regulated
PAN3-AS1	-0.274593	0.0045525	down-regulated
ODC1	0.274217	0.0471253	up-regulated
ZNF236	0.273912	0.0286522	up-regulated
RPL35	0.272692	0.0295043	up-regulated
CCNA2	-0.272242	0.0351363	down-regulated
ARL15	0.27183	0.0039493	up-regulated
MSL3	-0.271609	0.00540083	down-regulated
ORC6	-0.271441	0.0135089	down-regulated
ACTN2	0.270918	0.000737901	up-regulated
LOC101927699	-0.269112	0.0316215	down-regulated
GLTSCR1	0.268974	0.00315333	up-regulated
DDX51	-0.268937	0.0211779	down-regulated
KCNS1	0.268911	0.0448008	up-regulated
DRAP1	-0.268745	0.0262421	down-regulated
IGLL3P	-0.268712	0.0469859	down-regulated
MSANTD3	0.268019	0.0140641	up-regulated
RPL39L	-0.267884	0.016098	down-regulated
ZNF765	-0.267743	0.0328312	down-regulated
LMAN2	-0.267589	0.000291769	down-regulated
PSMB10	-0.267469	0.00478459	down-regulated
TAP2	0.267119	0.02826	up-regulated
ANKIB1	-0.266473	0.0459964	down-regulated
PUS7	-0.266274	0.0448014	down-regulated
LOC389641	-0.265961	0.041197	down-regulated
JUND	0.265952	0.000685468	up-regulated
REM2	0.265595	0.033951	up-regulated
GNGT2	-0.265558	0.0247112	down-regulated
TOPORS-AS1	0.265441	0.028142	up-regulated
BRWD3	0.265118	0.0278979	up-regulated
ACACB	0.264584	0.031987	up-regulated
CLEC4E	0.264297	0.0366022	up-regulated
EIF1B	0.263934	0.0111478	up-regulated
IRF9	-0.263918	0.00379202	down-regulated
DENND6B	-0.263269	0.026577	down-regulated
FAM174A	0.262712	0.0381277	up-regulated
ZNF222	-0.262487	0.0361021	down-regulated
HOXC4	0.262355	0.0424577	up-regulated
FOXP1-IT1	-0.26218	0.043726	down-regulated
ADCY4	0.261696	0.0260858	up-regulated
TOB1	0.261233	0.0492851	up-regulated
SYNCRIP	0.261159	0.0121334	up-regulated
UQCRB	0.260972	0.0288005	up-regulated
YPEL5	0.260626	0.00832643	up-regulated
LINC00938	0.260471	0.0191144	up-regulated
NSD1	0.259601	0.02922	up-regulated
BIRC2	0.259505	0.0283838	up-regulated
SPRYD4	-0.259146	0.0275852	down-regulated
SNRNP40	-0.259003	0.0363434	down-regulated
TTC28	-0.258927	0.0240806	down-regulated
TCF4	-0.258716	0.0261623	down-regulated
NFYC-AS1	0.258134	0.0337936	up-regulated
FABP5	-0.258091	0.0340464	down-regulated
FUT4	0.257994	0.0436902	up-regulated
USP37	-0.257427	0.0102096	down-regulated
RAB8A	-0.257241	0.00178341	down-regulated
EFHD1	0.257189	0.0313366	up-regulated
SLC35F2	0.257165	0.0463011	up-regulated
ZC3H10	-0.256992	0.0273504	down-regulated
LOC101929007	0.256975	0.0406107	up-regulated
NCK2	0.256795	0.0106142	up-regulated
RPL10L	0.256739	0.00171077	up-regulated
IL1RAP	0.255799	0.0282236	up-regulated
DHFR2	-0.25554	0.00852811	down-regulated
GTF2H2B	-0.255247	0.0435364	down-regulated
ZNF665	-0.255141	0.00557268	down-regulated
C12orf65	-0.254947	0.0175231	down-regulated
AURKA	-0.254935	0.043917	down-regulated
TMEM161B	0.254863	0.0291244	up-regulated
ZDHHC11	0.25471	0.0109525	up-regulated
TCOF1	0.254398	0.0210917	up-regulated
CCDC112	-0.254181	0.013695	down-regulated
UBE3D	-0.253917	0.0424722	down-regulated
DOPEY2	-0.253494	0.0125078	down-regulated
ZNF552	0.253058	0.0145406	up-regulated
LOC100130456	0.252825	0.00506025	up-regulated
SPIRE1	-0.252157	0.0483977	down-regulated
SLC25A42	0.252152	0.0166204	up-regulated
PPP1R3E	-0.25168	0.0202478	down-regulated
MIR142	-0.251665	0.0476139	down-regulated
FBXO22	-0.250627	0.01873	down-regulated
ENPP3	0.250397	0.0495203	up-regulated
CLCN5	-0.250171	0.0491198	down-regulated
DMWD	0.250064	0.0149334	up-regulated
SH3BP5L	-0.249792	0.0404036	down-regulated
MTDH	-0.249531	0.0344463	down-regulated
DPEP3	0.249186	0.0335873	up-regulated
WDR92	-0.248908	0.0324416	down-regulated
LINC00667	0.248881	0.0279833	up-regulated
EXOC6B	-0.248816	0.028424	down-regulated
SUB1	0.248629	0.0263252	up-regulated
NLGN2	0.248529	0.00944904	up-regulated
FLJ10038	0.248363	0.00814041	up-regulated
IFT27	-0.248272	0.00575896	down-regulated
MALT1	0.248259	0.0218747	up-regulated
FAM170B-AS1	0.24763	0.047958	up-regulated
MCUR1	0.247145	0.0410203	up-regulated
COPG1	-0.246938	0.0245524	down-regulated
EMC3	0.246851	0.0191064	up-regulated
DPY19L3	-0.246835	0.0287756	down-regulated
CCDC22	-0.246737	0.0155378	down-regulated
ZNF789	-0.246614	0.0243937	down-regulated
PDIA4	-0.246442	0.0117953	down-regulated
YBX3	0.245994	0.0316793	up-regulated
POC1B	0.24583	0.0458724	up-regulated
ZFAND3	0.245814	0.0482424	up-regulated
JMJD1C	0.245254	0.0119055	up-regulated
TM9SF4	-0.245184	0.0393165	down-regulated
RDH16	0.244476	0.00484898	up-regulated
TBC1D25	0.244253	0.0216605	up-regulated
SRSF8	0.244095	0.0111026	up-regulated
BCDIN3D	-0.243956	0.0399938	down-regulated
CYBB	-0.243874	0.0317787	down-regulated
NSDHL	-0.243792	0.00549864	down-regulated
CTBP1-AS2	0.243733	0.0109026	up-regulated
AP4M1	-0.243542	0.00834914	down-regulated
NMNAT1	-0.243409	0.0338244	down-regulated
GCNT7	-0.243345	0.0281148	down-regulated
ABCB9	0.243067	0.0136814	up-regulated
SMPDL3B	0.243004	0.0172114	up-regulated
SERPINH1	-0.24288	0.000294905	down-regulated
LDHB	0.242775	0.037529	up-regulated
METAP1D	-0.242353	0.0357203	down-regulated
CEPT1	-0.241807	0.00717878	down-regulated
LOC100507494	0.241429	0.0159959	up-regulated
IFT52	0.241364	0.00682898	up-regulated
C6orf203	-0.241099	0.0442614	down-regulated
TCEAL3	0.240936	0.0136164	up-regulated
PAFAH2	-0.240485	0.0272008	down-regulated
RBM33	0.24045	0.0242951	up-regulated
FAM104A	0.240076	0.0270495	up-regulated
LRBA	0.240016	0.0273406	up-regulated
ZNF862	0.240001	0.00142922	up-regulated
ZNF234	-0.239137	0.0145439	down-regulated
CELP	0.239051	0.00290592	up-regulated
BCL11A	-0.238805	0.0258312	down-regulated
CYBA	-0.238365	0.0105789	down-regulated
MPV17L	0.237597	0.015528	up-regulated
TRAM2-AS1	-0.237596	0.0410165	down-regulated
ZNF414	-0.237446	0.0351323	down-regulated
USP40	-0.237392	0.0134577	down-regulated
EPB41L5	-0.236697	0.0328036	down-regulated
PLA2G12A	0.236509	0.0264006	up-regulated
UQCR10	-0.236288	0.000705435	down-regulated
ATP5S	0.236054	0.0283474	up-regulated
RSU1	0.235915	0.0180938	up-regulated
ATP8B3	-0.235863	0.0031122	down-regulated
INVS	-0.234742	0.0353426	down-regulated
MPP7	0.234608	0.0409094	up-regulated
PNMA1	0.234212	0.0475562	up-regulated
NPM1	0.234189	0.0124732	up-regulated
LOC100506302	-0.233869	0.00471385	down-regulated
M6PR	-0.233827	0.0305554	down-regulated
CSGALNACT2	0.233513	0.0414143	up-regulated
TRIP6	-0.233507	0.0115593	down-regulated
DARS	0.233502	0.00465327	up-regulated
CC2D2A	0.233427	0.0236963	up-regulated
NR1H3	-0.233036	0.038436	down-regulated
SYK	-0.23299	0.00702222	down-regulated
SPATA32	0.232418	0.033251	up-regulated
SMUG1	-0.231851	0.0293443	down-regulated
CCDC71	-0.231789	0.00874573	down-regulated
EFNA4	-0.231415	0.0116891	down-regulated
TMEM2	-0.23128	0.0101084	down-regulated
RIMS3	-0.231118	0.0282428	down-regulated
NDUFS7	-0.230942	0.0109863	down-regulated
TMEM19	-0.230666	0.0367993	down-regulated
RNASEH1-AS1	-0.230519	0.041089	down-regulated
AHCTF1	0.230296	0.013824	up-regulated
PTPN12	0.230194	0.0421941	up-regulated
TMEM120A	-0.23017	0.0463001	down-regulated
COA3	-0.229948	0.00497221	down-regulated
ZNF689	-0.229918	0.0241193	down-regulated
LOC100505549	-0.229917	0.0334815	down-regulated
ZNF493	-0.229752	0.0430124	down-regulated
GLI4	-0.229231	0.0205198	down-regulated
NMUR1	-0.229033	0.018085	down-regulated
STAP2	-0.228752	0.00277829	down-regulated
MPDU1	-0.228751	0.0310298	down-regulated
LOC101929243	0.228657	0.0310571	up-regulated
AOC2	-0.228415	0.0358606	down-regulated
SARAF	0.22797	0.00304493	up-regulated
ERVH-1	0.227916	0.0290245	up-regulated
KATNBL1	0.227903	0.0316157	up-regulated
PSMB2	-0.227589	0.0118479	down-regulated
ARHGEF9	-0.227156	0.0222704	down-regulated
CEP164	-0.226946	0.0313082	down-regulated
RSPH3	0.226917	0.028201	up-regulated
SFN	0.226882	0.0473849	up-regulated
CLDN15	0.226474	0.00749282	up-regulated
MGAT4B	0.226441	0.0109412	up-regulated
IFRD1	0.226408	0.0330085	up-regulated
NTN5	0.225783	0.00571567	up-regulated
GSTA1	-0.225595	0.0249206	down-regulated
UNC13B	-0.225493	0.0448322	down-regulated
PRIMPOL	-0.225293	0.0242146	down-regulated
ZNF416	-0.225228	0.0232892	down-regulated
DUSP18	-0.225173	0.0464388	down-regulated
HINT1	0.224853	0.0342628	up-regulated
LOC100505622	-0.224619	0.0489057	down-regulated
IGHG1	0.224525	0.0369099	up-regulated
GIPC1	0.224429	0.0353838	up-regulated
ZNF445	0.224424	0.0160193	up-regulated
MRPS12	-0.224177	0.0095582	down-regulated
ZNF687	0.224066	0.0467919	up-regulated
NRDE2	-0.22403	0.0325748	down-regulated
CD2BP2	-0.22391	0.00768632	down-regulated
CD55	0.223862	0.0498638	up-regulated
VWA3A	0.223481	0.00483647	up-regulated
STIP1	-0.223449	0.0458589	down-regulated
EP300	0.223166	0.0127817	up-regulated
SLC8A3	0.222975	0.00146425	up-regulated
MTHFR	-0.222628	0.0301667	down-regulated
MRPL44	-0.222434	0.0116608	down-regulated
SLX4IP	-0.222384	0.02563	down-regulated
CAPN7	0.22222	0.0409697	up-regulated
IFI27L1	0.22211	0.00753727	up-regulated
PIK3CD-AS1	0.221902	0.0298864	up-regulated
NENF	0.221666	0.024916	up-regulated
C1GALT1C1	-0.221158	0.0374061	down-regulated
SMIM10L1	0.221052	0.0227572	up-regulated
FMO4	0.220978	0.0223407	up-regulated
SMG8	-0.22071	0.0103844	down-regulated
TM9SF1	-0.220388	0.0317808	down-regulated
VWA8	0.220227	0.0490133	up-regulated
TUBA4B	0.219953	0.0338197	up-regulated
TRIM15	0.219369	0.00134978	up-regulated
MAGOHB	-0.219282	0.0345672	down-regulated
AFAP1-AS1	0.219196	0.0183423	up-regulated
TRIM14	-0.218585	0.00605808	down-regulated
MXD1	0.218412	0.0388092	up-regulated
BLOC1S1	-0.218098	0.0343103	down-regulated
DTWD2	0.21775	0.0127329	up-regulated
SSBP2	0.217241	0.00516086	up-regulated
VTI1A	0.217069	0.0466415	up-regulated
AARS2	-0.21699	0.0228386	down-regulated
SFTPB	0.216508	0.0386608	up-regulated
TGFB3	0.216472	0.0149585	up-regulated
EDA	0.216372	0.00830432	up-regulated
IKZF4	-0.216344	0.0182486	down-regulated
THRSP	0.216236	0.00104032	up-regulated
FOXRED1	-0.216203	0.00355014	down-regulated
COPA	-0.216012	0.0119763	down-regulated
PCDH1	0.215929	0.0109297	up-regulated
TAB2	0.215822	0.0138159	up-regulated
ILF3-AS1	-0.215758	0.0497763	down-regulated
PATL1	0.215546	0.0221455	up-regulated
CELSR2	-0.214488	0.0291242	down-regulated
PRDX1	-0.21446	0.0237885	down-regulated
GLG1	-0.214225	0.0358942	down-regulated
ELP5	-0.214009	0.0350519	down-regulated
INPP5F	-0.213805	0.0302421	down-regulated
TAZ	0.213373	0.00549104	up-regulated
OTUD4	0.213049	0.0180988	up-regulated
MTMR6	0.212866	0.00625717	up-regulated
TMCO6	-0.212676	0.00818497	down-regulated
NDUFAF1	-0.212644	0.044557	down-regulated
SLC25A25	0.212445	0.0126411	up-regulated
MRPS16	-0.212242	0.0071644	down-regulated
SCMH1	0.212201	0.0121009	up-regulated
VASN	-0.212067	0.00528815	down-regulated
ZNF562	-0.212065	0.012465	down-regulated
COQ8B	0.211898	0.00910428	up-regulated
MRPS14	-0.211708	0.0495699	down-regulated
RAMP2-AS1	-0.211706	0.0430279	down-regulated
BCLAF1	0.211637	0.0449388	up-regulated
LOC100506790	0.211529	0.0154904	up-regulated
LOC100506047	0.211469	0.0495029	up-regulated
NAB1	-0.211168	0.032168	down-regulated
LINC01315	0.210924	0.0329582	up-regulated
CGN	-0.210833	0.0274633	down-regulated
IL10RB	-0.21017	0.0451883	down-regulated
PROSC	-0.210142	0.0230695	down-regulated
GIT1	0.210123	0.0336603	up-regulated
HARBI1	-0.209993	0.0429145	down-regulated
B3GALT4	-0.209877	0.0127209	down-regulated
ZNF436-AS1	-0.209858	0.0263641	down-regulated
RPN1	-0.209601	0.0114845	down-regulated
IGHMBP2	0.209413	0.0451235	up-regulated
C17orf51	-0.209398	0.0030288	down-regulated
USF3	0.209348	0.0475983	up-regulated
SLK	0.208797	0.0184599	up-regulated
ZDHHC9	-0.208728	0.0135532	down-regulated
TLR9	-0.208374	0.0231023	down-regulated
TMEM229B	-0.208258	0.0273815	down-regulated
PPP1R26-AS1	-0.208187	0.0345607	down-regulated
AK3	0.208146	0.0217478	up-regulated
RABAC1	-0.208105	0.029114	down-regulated
LOC100147773	-0.208063	0.0368889	down-regulated
ZNF197	-0.208019	0.0472904	down-regulated
KDSR	0.207902	0.0378327	up-regulated
SLC39A5	0.207827	0.00362283	up-regulated
GUSBP11	-0.207724	0.0242276	down-regulated
HDAC4	-0.207583	0.0211721	down-regulated
TAF5L	0.206923	0.0152717	up-regulated
LINC01578	0.206881	0.0455469	up-regulated
OR7E104P	0.206853	0.0109554	up-regulated
NNT	-0.206731	0.0371202	down-regulated
ATAD5	-0.206489	0.0172994	down-regulated
CXorf56	-0.206451	0.0244133	down-regulated
MBLAC1	0.206403	0.0121363	up-regulated
PACS2	0.206348	0.0113691	up-regulated
UBE2E3	0.205859	0.00220731	up-regulated
USO1	-0.205781	0.028288	down-regulated
PLAC8	-0.205497	0.0238374	down-regulated
LINGO3	0.205391	0.00377455	up-regulated
ZNF701	-0.20502	0.0267337	down-regulated
PHLPP2	0.204891	0.0297501	up-regulated
TMCO1	-0.20475	0.040242	down-regulated
MARK3	0.204558	0.0195768	up-regulated
IRS4	0.204106	0.00499358	up-regulated
SLC2A11	-0.204095	0.0143407	down-regulated
EMC1	-0.203984	0.0216263	down-regulated
ELK3	0.203897	0.0387714	up-regulated
KAT7	0.203732	0.0249978	up-regulated
ATP5E	0.203599	0.00320978	up-regulated
NDUFB7	-0.203392	0.0432313	down-regulated
YIF1A	-0.202698	0.0157613	down-regulated
LRP8	-0.202688	0.042828	down-regulated
CMC2	0.202611	0.0364387	up-regulated
PCNP	0.202256	0.0152614	up-regulated
CNPPD1	0.202083	0.0329589	up-regulated
HLA-F-AS1	0.201178	0.0178669	up-regulated
MYOZ3	0.20099	0.0145608	up-regulated
LOC388780	0.200807	0.0276728	up-regulated
CWC27	0.200768	0.0431036	up-regulated
SYN1	0.200544	0.0231305	up-regulated
LINC01210	0.200236	0.00965766	up-regulated
BANF1	-0.200202	0.0253001	down-regulated
MAP3K14	0.200028	0.00631432	up-regulated

## Sheet: Table S2
Table S2. Genes significantly upregulated and downregulated in gastroesophageal reflux disease (GERD)
Genes	logFC	P-Value	regulate
SULT1C2	6.64819	2.75568e-19	up-regulated
GOLM1	6.49241	7.47496e-22	up-regulated
ANXA10	6.44503	2.66207e-15	up-regulated
GATA6	6.40344	1.08733e-20	up-regulated
PROM1	5.95576	1.08483e-24	up-regulated
CLCA4	-5.85122	6.52748e-10	down-regulated
TOX3	5.83134	1.15232e-25	up-regulated
SERPINB13	-5.77574	3.19749e-09	down-regulated
SPINK1	5.65597	1.10456e-14	up-regulated
KRT20	5.63313	2.86834e-13	up-regulated
POSTN	5.58838	1.60329e-14	up-regulated
TMPRSS11E	-5.47324	3.01827e-09	down-regulated
SCEL	-5.33113	5.53973e-08	down-regulated
OLFM4	5.29933	1.09135e-08	up-regulated
HSD17B2	5.22139	5.37468e-15	up-regulated
CLCA2	-5.16161	3.55307e-08	down-regulated
CRCT1	-5.11527	3.73367e-07	down-regulated
TSPAN1	5.11366	5.30297e-19	up-regulated
PIP5K1B	4.96877	3.57554e-19	up-regulated
TM4SF4	4.92999	1.13862e-12	up-regulated
SERPINB3	-4.91774	7.4277e-08	down-regulated
SLC44A4	4.91066	1.39972e-17	up-regulated
KIAA1324	4.90797	6.06136e-22	up-regulated
KRT15	-4.87164	1.5495e-10	down-regulated
HCAR3	-4.8651	4.80366e-11	down-regulated
DSG3	-4.77068	3.79244e-08	down-regulated
DSC3	-4.66754	2.4293e-09	down-regulated
SERPINB2	-4.66265	1.30128e-07	down-regulated
TFF3	4.64254	3.65265e-11	up-regulated
TMPRSS11D	-4.62789	1.34717e-09	down-regulated
CRISP3	-4.62769	6.50456e-06	down-regulated
LY6D	-4.61301	1.48382e-07	down-regulated
SLC39A14	4.60407	4.64671e-20	up-regulated
CLDN18	4.59043	1.94163e-08	up-regulated
HMGCS2	4.57187	4.71506e-16	up-regulated
UGT2B15	4.52863	6.40675e-14	up-regulated
TMC5	4.49023	3.55726e-14	up-regulated
SERPINB4	-4.45565	4.59315e-06	down-regulated
IQGAP2	4.44854	6.57909e-15	up-regulated
PBLD	4.40643	1.48441e-17	up-regulated
KRT5	-4.36673	7.33059e-06	down-regulated
ADH1C	4.31625	7.80727e-15	up-regulated
ZNF750	-4.29777	8.15314e-08	down-regulated
CALML3	-4.28872	1.57401e-08	down-regulated
LGALS4	4.25165	1.58047e-06	up-regulated
KRT14	-4.24408	6.92007e-06	down-regulated
SLC4A4	4.24026	1.15572e-17	up-regulated
TGM1	-4.22112	3.37654e-09	down-regulated
PKP1	-4.22045	1.75553e-09	down-regulated
ENDOU	-4.21003	2.77829e-10	down-regulated
LYPD3	-4.16318	1.65995e-08	down-regulated
EPB41L4B	4.15451	1.56099e-17	up-regulated
CAPN9	4.13717	5.21377e-13	up-regulated
AOC1	4.12636	7.01696e-13	up-regulated
MUC13	4.09805	1.58085e-13	up-regulated
MLPH	4.06039	9.59219e-17	up-regulated
SEL1L3	4.0556	1.33076e-18	up-regulated
CTSE	4.05336	1.48117e-06	up-regulated
CALML4	4.04965	1.98005e-16	up-regulated
UBB	-4.04216	6.53166e-06	down-regulated
KRT8	4.02682	4.72945e-17	up-regulated
BBOX1	-4.0207	3.30985e-12	down-regulated
TRIM29	-4.0058	8.39401e-10	down-regulated
KLK13	-3.98746	2.05274e-06	down-regulated
GPR87	-3.95902	4.35816e-09	down-regulated
SPRR2C	-3.95664	1.44047e-06	down-regulated
IVL	-3.94129	1.66181e-08	down-regulated
HOPX	-3.91957	4.15471e-08	down-regulated
MUC5AC	3.90707	2.69653e-06	up-regulated
IGLV1-44	3.86243	1.0994e-08	up-regulated
SERPINA1	3.85393	1.41117e-14	up-regulated
TP63	-3.84564	6.25271e-09	down-regulated
CXCR2	-3.83371	5.12045e-11	down-regulated
HEPH	3.78395	3.39657e-08	up-regulated
SYTL2	3.76645	1.2393e-16	up-regulated
KDELR3	3.72873	2.40593e-21	up-regulated
ZBED2	-3.71955	4.641e-10	down-regulated
CRABP2	-3.71285	6.6908e-09	down-regulated
ARL14	3.70703	9.90994e-13	up-regulated
SPRR1B	-3.6928	0.000110491	down-regulated
ALDOB	3.67672	3.10093e-09	up-regulated
PIGR	3.66004	7.53767e-09	up-regulated
LRRC31	3.64833	5.03889e-14	up-regulated
FMO5	3.64764	1.64072e-19	up-regulated
RNASE4	3.64051	4.20896e-20	up-regulated
ECM1	-3.63433	2.97863e-07	down-regulated
NECTIN3	3.61168	4.37485e-20	up-regulated
XIST	-3.60962	7.45723e-05	down-regulated
FLG	-3.60628	5.07186e-05	down-regulated
ZNF365	-3.60557	1.63742e-10	down-regulated
ALDH3B2	-3.60023	5.33742e-10	down-regulated
ZNF185	-3.59487	6.07458e-12	down-regulated
EPHX3	-3.58245	1.66189e-09	down-regulated
PITX1	-3.56394	7.69389e-11	down-regulated
HSPB8	-3.5542	6.54023e-11	down-regulated
ALOX12	-3.54698	1.05678e-06	down-regulated
ANPEP	3.53409	3.30777e-06	up-regulated
FMO2	-3.53036	2.51714e-07	down-regulated
TIAM1	-3.51207	3.51455e-11	down-regulated
CDH17	3.50558	1.11146e-05	up-regulated
EPB41L3	-3.49706	3.2699e-11	down-regulated
PLCB4	3.49541	1.00112e-17	up-regulated
CYP4B1	-3.4918	1.72571e-09	down-regulated
GNA15	-3.48501	3.11685e-11	down-regulated
GPA33	3.47481	1.5313e-08	up-regulated
TPM1	3.47444	6.58791e-10	up-regulated
DDC	3.47193	8.05829e-13	up-regulated
FAM134B	3.47148	3.26107e-20	up-regulated
DUSP5	-3.47112	9.06934e-08	down-regulated
C2orf54	-3.46913	4.44233e-15	down-regulated
SPINK4	3.45479	2.06649e-08	up-regulated
SEMA3C	3.43936	1.88288e-16	up-regulated
VILL	3.43186	8.78695e-13	up-regulated
IGKC	3.42953	7.29572e-08	up-regulated
HRASLS	-3.42405	1.31486e-13	down-regulated
JCHAIN	3.41701	0.000317141	up-regulated
POU2AF1	3.4143	6.08034e-08	up-regulated
AZGP1	3.39341	1.0946e-10	up-regulated
ACKR4	3.38618	3.64022e-13	up-regulated
FOXA2	3.37529	1.4929e-12	up-regulated
SLC16A6	-3.37409	9.12836e-12	down-regulated
S100A12	-3.36952	3.05622e-06	down-regulated
HGD	3.36197	4.24952e-18	up-regulated
TAGLN	3.35886	6.05497e-08	up-regulated
VSNL1	-3.34801	3.07717e-09	down-regulated
ADAM28	3.33607	3.26135e-11	up-regulated
NT5E	3.3286	2.89889e-16	up-regulated
RRAGD	-3.29923	1.07186e-09	down-regulated
MARCKSL1	3.28987	2.81819e-13	up-regulated
ANG	3.28773	6.37398e-15	up-regulated
APOBEC1	3.28445	4.52443e-12	up-regulated
ADH7	-3.28266	4.08552e-09	down-regulated
FUT9	3.27284	2.43596e-05	up-regulated
GSTA1	3.27235	2.50712e-08	up-regulated
TMPRSS3	3.27207	4.95917e-09	up-regulated
KRT6A	-3.2719	0.000181549	down-regulated
FUT8	3.27108	5.08818e-15	up-regulated
UPK1A	-3.26381	8.24082e-07	down-regulated
RHOBTB1	3.24911	8.32519e-13	up-regulated
GALNT6	3.24222	1.17864e-12	up-regulated
EFS	-3.23335	2.76754e-11	down-regulated
DDX60	3.20218	3.91554e-11	up-regulated
CREB3L1	3.18112	2.3346e-14	up-regulated
FUT4	3.17538	3.23531e-17	up-regulated
C4orf19	3.17115	6.83694e-18	up-regulated
AIM1L	-3.16195	6.56772e-10	down-regulated
KLK10	-3.1502	1.00183e-05	down-regulated
ACPP	-3.14431	6.32288e-10	down-regulated
ATP2A3	3.14241	3.979e-11	up-regulated
CWH43	-3.12981	1.33137e-09	down-regulated
CEACAM7	-3.12955	1.30909e-06	down-regulated
KRT24	-3.1255	3.18214e-05	down-regulated
IL36A	-3.11943	8.1068e-10	down-regulated
LUM	3.11862	1.88492e-11	up-regulated
EHD3	-3.11527	2.69939e-11	down-regulated
TFF2	3.10078	2.72004e-06	up-regulated
USH1C	3.09585	3.55678e-18	up-regulated
HSD17B11	3.0925	2.62494e-12	up-regulated
BCL2L14	3.09165	4.35644e-17	up-regulated
LIPF	3.08657	5.03063e-05	up-regulated
PPP1R3C	-3.07311	1.49783e-09	down-regulated
HYAL1	3.06658	3.32706e-15	up-regulated
MICAL2	3.05573	2.75155e-11	up-regulated
PTPRN2	3.05388	1.56491e-12	up-regulated
LGALS3	-3.0509	0.000388266	down-regulated
KAZN	-3.04884	2.27091e-13	down-regulated
TUBB6	-3.04429	1.70869e-08	down-regulated
FAM46C	3.03628	6.26384e-16	up-regulated
BTNL8	3.03384	1.6945e-11	up-regulated
IL36RN	-3.0305	3.21848e-09	down-regulated
B2M	-3.02979	0.000387935	down-regulated
FBP1	3.01812	1.09035e-17	up-regulated
DAPK1	3.01639	3.32487e-14	up-regulated
SLC28A2	3.01441	1.69149e-06	up-regulated
KLK12	-3.01368	5.18523e-07	down-regulated
GALNT10	3.01343	3.33622e-18	up-regulated
SST	3.00389	1.19215e-05	up-regulated
SRPX2	-3.0032	1.91867e-11	down-regulated
MYRF	2.99444	1.75925e-11	up-regulated
AGMAT	2.98776	3.07464e-11	up-regulated
VCAN	2.98426	1.04359e-12	up-regulated
TMEM40	-2.95267	2.39874e-07	down-regulated
PLA2G16	2.94999	1.28631e-15	up-regulated
C8orf4	2.94465	1.59988e-10	up-regulated
PLCE1	2.94397	1.43163e-19	up-regulated
CYP2E1	-2.94384	4.57272e-10	down-regulated
CCDC68	2.94212	1.50717e-15	up-regulated
GJB5	-2.9412	1.14062e-10	down-regulated
SLC39A2	-2.93961	3.73108e-14	down-regulated
GSDMB	2.93894	2.151e-11	up-regulated
FCGBP	2.93768	1.19729e-07	up-regulated
PYGL	-2.93327	9.68951e-10	down-regulated
IGF2BP3	-2.92887	8.81369e-12	down-regulated
CST6	-2.92812	2.78678e-08	down-regulated
REG1A	2.92399	1.38364e-05	up-regulated
SLC12A2	2.92137	6.27476e-13	up-regulated
SYNPO2L	-2.92048	1.25761e-07	down-regulated
EPS8L3	2.91771	5.63192e-16	up-regulated
AHNAK2	-2.91606	2.22036e-07	down-regulated
ANXA9	-2.913	9.90488e-08	down-regulated
KRT16	-2.90273	0.000372778	down-regulated
IL1A	-2.90173	1.01825e-07	down-regulated
PTPN13	-2.90103	2.54656e-09	down-regulated
EREG	-2.89618	1.32188e-06	down-regulated
ACTA2	2.89171	4.21005e-08	up-regulated
PHLDA1	-2.88763	9.93746e-12	down-regulated
ESPL1	-2.87813	3.36007e-12	down-regulated
SCCPDH	2.87689	5.07666e-19	up-regulated
SLURP1	-2.86034	0.000267953	down-regulated
DUOX1	-2.85843	2.11352e-08	down-regulated
ACTG2	2.85698	2.01697e-07	up-regulated
VPS13C	2.85071	2.55382e-12	up-regulated
MYO1A	2.84903	2.22843e-16	up-regulated
ATP7B	2.84613	1.3264e-11	up-regulated
DMBT1	2.84538	1.49617e-07	up-regulated
MYH11	2.83789	4.49786e-08	up-regulated
PDGFD	2.83214	1.02089e-08	up-regulated
ADH6	2.82145	1.23997e-07	up-regulated
ALDH1A3	-2.81914	2.42175e-12	down-regulated
FCER1A	-2.81525	1.70619e-11	down-regulated
PRR15L	2.80942	9.68434e-17	up-regulated
MAN1A1	2.80808	9.70028e-15	up-regulated
FMOD	2.80585	8.45288e-12	up-regulated
TF	-2.79439	1.39926e-11	down-regulated
SCGB2A1	2.79386	2.06852e-06	up-regulated
DKK1	-2.79156	8.41488e-05	down-regulated
SFN	2.78844	0.000287498	up-regulated
VIL1	2.78739	1.71714e-08	up-regulated
KLK6	-2.78673	2.98884e-05	down-regulated
MUC6	2.78507	1.33551e-07	up-regulated
COL1A2	2.78506	4.16131e-10	up-regulated
RNASE1	2.77735	1.27373e-06	up-regulated
PHYH	2.77337	1.29318e-14	up-regulated
EPS8	2.77147	2.68285e-21	up-regulated
SDC2	2.76811	1.84608e-09	up-regulated
MLIP	2.76609	4.33885e-08	up-regulated
ENPP4	2.7645	1.58841e-09	up-regulated
MYLK	2.76299	2.19822e-09	up-regulated
ACSL5	2.75971	8.66686e-14	up-regulated
BHLHE41	2.75843	7.24343e-13	up-regulated
OGFRL1	-2.754	8.63475e-11	down-regulated
RORA	-2.74695	2.52869e-10	down-regulated
SASH1	-2.74666	8.02005e-13	down-regulated
FZD10	-2.7397	6.26346e-09	down-regulated
NEDD9	2.7378	2.98377e-13	up-regulated
CD207	-2.73336	1.07056e-12	down-regulated
IGHM	2.73282	3.02314e-08	up-regulated
UGT8	2.72685	2.31912e-12	up-regulated
PI3	-2.72399	0.000504676	down-regulated
FAT2	-2.71671	1.01707e-09	down-regulated
BEX4	-2.71137	1.19573e-09	down-regulated
ABCC3	2.70684	4.85964e-14	up-regulated
NR3C2	2.70672	6.77495e-18	up-regulated
CSRP2	-2.70345	3.13376e-12	down-regulated
CDC42BPA	2.70023	1.19066e-11	up-regulated
RAB20	2.69509	1.62637e-15	up-regulated
PLCL2	2.69118	1.10298e-15	up-regulated
PPARG	2.68759	8.16835e-15	up-regulated
MUC2	2.6848	9.23568e-07	up-regulated
BNC1	-2.67559	1.72573e-14	down-regulated
TACSTD2	2.67326	0.00165439	up-regulated
FLRT3	2.66603	2.39975e-16	up-regulated
CLIC3	-2.66563	0.000397184	down-regulated
TTC9	-2.66469	3.93326e-09	down-regulated
FN1	2.66329	1.72694e-07	up-regulated
FILIP1L	2.65916	8.88664e-14	up-regulated
IGKV1OR2-108	2.64749	5.68608e-07	up-regulated
ARL4C	-2.64651	2.85111e-12	down-regulated
FGFBP1	-2.62657	2.62616e-06	down-regulated
TESC	2.62619	9.01613e-08	up-regulated
MT1M	2.6261	3.71949e-05	up-regulated
PTN	-2.61792	1.11202e-08	down-regulated
SAMD9	-2.60769	1.9427e-12	down-regulated
TRPA1	2.6046	8.13935e-11	up-regulated
EGFL6	-2.6008	5.93592e-12	down-regulated
HRASLS2	2.59818	7.91008e-09	up-regulated
FHL1	2.5944	1.91443e-07	up-regulated
S100A7	-2.59174	0.00466015	down-regulated
DPP4	2.58961	1.86317e-08	up-regulated
ELOVL4	-2.58891	5.68809e-09	down-regulated
WFDC1	2.58862	5.18474e-11	up-regulated
RGS2	2.58804	1.05949e-09	up-regulated
SULT1B1	2.57844	3.08898e-15	up-regulated
KCNK5	2.57743	7.06268e-13	up-regulated
DDX3Y	2.57679	0.000114804	up-regulated
TMEM97	2.56943	6.24551e-18	up-regulated
F5	2.56869	5.43612e-11	up-regulated
COL3A1	2.56633	1.47896e-09	up-regulated
CADPS2	2.5637	6.49472e-16	up-regulated
TSPAN8	2.55874	0.000131908	up-regulated
PKP2	2.55335	8.90709e-15	up-regulated
RPS6	-2.5483	0.00236839	down-regulated
TOX	2.54703	2.74686e-12	up-regulated
CHN2	2.54663	4.49735e-10	up-regulated
RPL32	-2.5411	0.00159677	down-regulated
CD1A	-2.53734	4.42221e-14	down-regulated
NID1	2.53651	2.28882e-08	up-regulated
UPP1	-2.53582	8.43104e-07	down-regulated
TP53AIP1	-2.53348	6.77024e-12	down-regulated
RHOBTB3	2.53093	2.56471e-11	up-regulated
CFTR	2.52929	3.74685e-07	up-regulated
ADTRP	2.52143	3.62501e-07	up-regulated
RPS29	-2.52135	0.0130211	down-regulated
FERMT2	2.51549	1.69447e-08	up-regulated
PALMD	-2.51351	5.0159e-10	down-regulated
TMEM176B	2.51342	1.00994e-07	up-regulated
COL1A1	2.51339	9.82728e-09	up-regulated
DSG1	-2.50643	0.000303732	down-regulated
KBTBD11	2.50521	2.65546e-11	up-regulated
NR2F2	2.50458	6.84042e-10	up-regulated
LPIN1	-2.50096	1.03835e-09	down-regulated
CDA	-2.49601	3.70427e-06	down-regulated
CFL1	-2.49574	0.00415993	down-regulated
CBR3	-2.49523	4.99016e-09	down-regulated
SUSD4	-2.49407	1.87932e-13	down-regulated
KLK8	-2.49295	3.65511e-05	down-regulated
MAFB	-2.48942	6.18844e-10	down-regulated
CCL11	2.47885	6.35949e-10	up-regulated
SELENBP1	2.4642	3.14397e-13	up-regulated
RPS10	-2.46358	0.00764119	down-regulated
MAFF	-2.44435	2.273e-08	down-regulated
WNT4	-2.44282	1.19516e-13	down-regulated
AQP3	2.44224	0.00104701	up-regulated
BNIP3	-2.44198	3.2013e-07	down-regulated
RPL24	-2.43977	0.0066646	down-regulated
RRAD	-2.43598	5.34733e-08	down-regulated
RAB38	-2.43085	4.21633e-07	down-regulated
ISL1	2.42004	7.78717e-07	up-regulated
TFAP2C	-2.41687	2.42937e-11	down-regulated
STS	2.41279	8.20396e-11	up-regulated
TMEM47	2.41104	6.62086e-07	up-regulated
A2M	2.41031	5.54797e-11	up-regulated
RNF128	2.40862	4.45456e-14	up-regulated
GPNMB	-2.40808	6.91389e-08	down-regulated
AKR7A3	2.40314	5.6397e-11	up-regulated
ODAM	2.40204	1.58491e-08	up-regulated
C1orf115	2.40178	1.47183e-09	up-regulated
FAM46A	2.38857	1.30139e-12	up-regulated
ENPP2	2.38482	7.48626e-07	up-regulated
RCAN2	2.38372	1.67104e-08	up-regulated
PTCH1	2.38032	7.45139e-10	up-regulated
HLF	-2.37757	1.64326e-13	down-regulated
COL4A2	2.3754	1.25192e-11	up-regulated
GPRC5C	2.37166	2.90161e-08	up-regulated
SLC1A1	2.37142	3.20482e-10	up-regulated
RPS7	-2.36881	0.00206077	down-regulated
SH3GL3	-2.36777	5.36256e-11	down-regulated
SULT1A1	2.36146	5.5515e-14	up-regulated
NAGK	-2.35845	2.29627e-13	down-regulated
ACSM3	2.35822	1.10178e-11	up-regulated
PTPRK	2.35488	1.72866e-17	up-regulated
IL18	-2.35487	1.66026e-05	down-regulated
COL15A1	2.3521	1.21211e-07	up-regulated
KLF2	2.34806	2.6957e-08	up-regulated
SLC7A5	-2.34753	4.88982e-12	down-regulated
MMP2	2.34477	6.06921e-11	up-regulated
EVPL	-2.34305	1.5558e-08	down-regulated
KCNN4	2.34297	2.05342e-12	up-regulated
DIO2	-2.34295	3.94532e-09	down-regulated
GCNT1	2.34253	5.213e-12	up-regulated
PIM1	-2.34092	3.34028e-14	down-regulated
CPD	2.33964	5.13589e-20	up-regulated
CDC14B	2.33704	1.18107e-14	up-regulated
COL5A2	2.33654	6.88944e-12	up-regulated
ARG2	-2.33462	1.02099e-06	down-regulated
PRKCA	2.33285	1.64858e-12	up-regulated
TRIM31	2.33107	3.23493e-08	up-regulated
PDZD2	-2.32883	4.67904e-07	down-regulated
NOD2	-2.32404	4.4832e-11	down-regulated
ABCA8	2.32289	4.74398e-07	up-regulated
ULBP2	-2.32104	7.59909e-07	down-regulated
PRKCH	-2.31239	3.96334e-11	down-regulated
PAPSS2	2.31188	1.55709e-11	up-regulated
CDHR2	2.3118	2.30526e-12	up-regulated
ESRRG	2.31157	0.000807558	up-regulated
RPS23	-2.30646	0.0128899	down-regulated
FOXF1	2.30248	7.85389e-12	up-regulated
CA12	-2.29587	3.02063e-08	down-regulated
SEMA4G	2.29538	3.07731e-13	up-regulated
MSMB	2.29513	0.000651279	up-regulated
ARNTL2	-2.29413	2.1585e-08	down-regulated
SLC24A3	-2.29374	6.84033e-10	down-regulated
ITPKC	-2.27513	1.90029e-14	down-regulated
AP2B1	2.2729	1.8514e-16	up-regulated
PMP22	2.27161	1.6673e-08	up-regulated
BMP2	2.26636	1.18601e-06	up-regulated
HSPA2	-2.26197	1.28258e-10	down-regulated
KLK7	-2.25731	0.000952343	down-regulated
S100P	-2.25543	0.0103381	down-regulated
KRT31	-2.25397	8.45055e-09	down-regulated
TGFBR2	2.25234	1.24403e-10	up-regulated
RPL31	-2.24552	0.0142419	down-regulated
RPS4Y1	2.23862	0.00549487	up-regulated
USP6NL	-2.23545	2.47408e-10	down-regulated
ITCH	-2.23142	2.26991e-08	down-regulated
ADH1B	2.2292	1.58559e-05	up-regulated
MISP	2.22786	1.639e-12	up-regulated
NEBL	-2.22744	1.80189e-09	down-regulated
GPRC5B	2.22539	1.42508e-05	up-regulated
MMP1	2.22443	6.32409e-07	up-regulated
TGM3	-2.22008	0.0282844	down-regulated
C18orf25	-2.21423	3.33475e-10	down-regulated
GALC	2.21207	3.86074e-10	up-regulated
ALDH1A1	2.20976	0.000652802	up-regulated
SHROOM2	-2.20562	7.89244e-14	down-regulated
PGD	-2.20515	4.28797e-10	down-regulated
MAF	-2.20436	2.29647e-14	down-regulated
TNFSF13	2.20089	4.38266e-12	up-regulated
PPP1R9A	2.19375	8.20603e-12	up-regulated
HOXB7	2.1881	3.16195e-06	up-regulated
CHL1	-2.1826	1.51621e-10	down-regulated
MXD1	-2.1795	1.87624e-08	down-regulated
TM4SF5	2.17725	2.79947e-09	up-regulated
CELSR2	-2.17129	1.91867e-12	down-regulated
DSG2	2.16907	4.31265e-13	up-regulated
EPHA2	-2.16281	2.16201e-09	down-regulated
DOCK9	-2.16098	9.37776e-09	down-regulated
ETNK1	2.16026	4.71415e-16	up-regulated
AADAC	2.15828	8.40199e-09	up-regulated
SPON1	2.15775	2.47262e-10	up-regulated
HLA-DQB2	-2.15447	1.87049e-10	down-regulated
PRUNE2	2.15262	1.17432e-11	up-regulated
MREG	-2.15217	3.11425e-07	down-regulated
ANXA1	2.14975	0.000145388	up-regulated
LIMA1	2.14584	1.31799e-17	up-regulated
BAMBI	2.14553	3.15751e-13	up-regulated
PMAIP1	-2.14521	0.000119008	down-regulated
TIMP1	2.14276	5.40931e-12	up-regulated
KRT1	-2.14241	0.00148215	down-regulated
BCL11A	-2.13802	4.14068e-10	down-regulated
GRK5	2.13795	1.14382e-08	up-regulated
SPRR2B	-2.1373	0.00741065	down-regulated
F2RL1	2.13602	8.76569e-19	up-regulated
P2RX4	2.13532	2.17425e-12	up-regulated
MUC4	-2.13343	0.000575078	down-regulated
LAMA4	2.13238	2.19326e-11	up-regulated
CHGA	2.13203	2.71569e-06	up-regulated
RGS5	2.1303	5.89915e-11	up-regulated
IGLL3P	2.13003	2.74083e-08	up-regulated
NSG1	-2.12942	2.47605e-11	down-regulated
RARRES3	2.12677	2.73196e-09	up-regulated
MAP3K9	-2.12532	1.18612e-10	down-regulated
DTX4	2.12528	3.89342e-11	up-regulated
VAV3	-2.12073	1.33024e-06	down-regulated
RMND5A	-2.11778	2.2265e-08	down-regulated
HNF4A	2.11665	2.26217e-16	up-regulated
ABHD2	2.11617	1.01289e-12	up-regulated
NR0B2	2.11214	6.86603e-13	up-regulated
NAMPT	-2.11174	2.7365e-08	down-regulated
HPSE	-2.11138	7.69685e-06	down-regulated
DCN	2.10988	3.12358e-08	up-regulated
FGFR3	-2.10719	7.85241e-14	down-regulated
SPTBN1	2.10133	4.17383e-15	up-regulated
SCG5	2.09919	4.01014e-08	up-regulated
SH3BP4	2.09536	2.18072e-18	up-regulated
PLIN3	-2.08899	1.96462e-12	down-regulated
RPS17	-2.08838	0.0079284	down-regulated
PERP	2.08745	0.00422818	up-regulated
PPM1H	2.08607	1.86907e-12	up-regulated
TMA7	-2.08286	0.000404752	down-regulated
CLCA1	2.07509	0.000417756	up-regulated
EPS8L1	-2.0715	7.5208e-09	down-regulated
RND3	-2.07097	1.09857e-06	down-regulated
FABP1	2.07008	0.000364213	up-regulated
FUCA1	2.06955	3.63601e-17	up-regulated
CLIP4	-2.06832	2.79985e-09	down-regulated
FA2H	2.0662	1.1963e-07	up-regulated
PTPRH	2.0625	5.99476e-08	up-regulated
CEACAM6	-2.06238	0.00589167	down-regulated
RPL39	-2.06224	0.000394989	down-regulated
FAT1	2.06008	1.41541e-13	up-regulated
SPHK1	-2.0597	4.62058e-16	down-regulated
CPA4	-2.05868	5.39278e-09	down-regulated
HOXB6	2.05242	4.87626e-08	up-regulated
VLDLR	-2.05036	3.20454e-09	down-regulated
TMEM2	2.04501	1.80788e-12	up-regulated
SULT2B1	-2.03967	3.60009e-07	down-regulated
PRKX	-2.0385	5.40155e-10	down-regulated
CELSR1	-2.03785	3.43241e-15	down-regulated
ZBTB20	2.03364	4.7342e-10	up-regulated
TGFB1I1	2.0334	1.97102e-07	up-regulated
CALML5	-2.03159	1.02626e-07	down-regulated
NR1H3	2.0315	1.26499e-13	up-regulated
SSFA2	2.02925	1.22239e-15	up-regulated
DHRS1	-2.02851	4.58879e-15	down-regulated
GIPC2	2.02548	3.91992e-11	up-regulated
CDH11	2.02523	2.51366e-10	up-regulated
RPL27	-2.02235	0.0214697	down-regulated
BICD2	-2.02	1.30269e-07	down-regulated
TRPS1	-2.01874	1.18996e-08	down-regulated
SLC39A8	2.01568	4.93546e-09	up-regulated
TMSB4X	-2.01436	0.012139	down-regulated
GNG4	-2.01394	6.20869e-10	down-regulated
BDKRB1	-2.01158	2.10152e-12	down-regulated
SULT1A2	2.01081	2.15335e-13	up-regulated
MLEC	2.01008	4.56796e-18	up-regulated
CA9	2.00624	0.000158693	up-regulated
A1CF	2.00583	5.80666e-07	up-regulated
C4BPB	2.00482	1.779e-08	up-regulated
COL6A3	2.00074	3.24022e-06	up-regulated
LAMB1	1.99995	7.69346e-11	up-regulated
ID2	1.99673	1.67208e-13	up-regulated
ABLIM3	-1.99484	5.81526e-08	down-regulated
RPS14	-1.99375	0.00386453	down-regulated
HILPDA	-1.99178	0.00266942	down-regulated
RPL23A	-1.98916	0.000479202	down-regulated
MSLN	1.98894	5.49772e-06	up-regulated
SOBP	1.98742	4.06075e-09	up-regulated
SYNGR1	-1.9869	1.81001e-09	down-regulated
PTGER4	1.98608	1.9647e-11	up-regulated
CRISPLD2	1.98408	4.83889e-08	up-regulated
FAM13A	1.98287	7.50688e-10	up-regulated
SLC1A3	-1.98203	5.46478e-10	down-regulated
SLC16A1	1.98008	1.92264e-09	up-regulated
UCP2	1.97551	1.46011e-07	up-regulated
CH25H	-1.97522	7.44529e-10	down-regulated
MET	1.9725	5.58505e-13	up-regulated
CA2	1.97232	0.00416749	up-regulated
SERPINB9	-1.97032	1.25585e-06	down-regulated
EIF1AY	1.96927	0.00083693	up-regulated
MOSPD1	-1.96583	4.86703e-08	down-regulated
MAST4	-1.9619	1.71662e-12	down-regulated
PPP1R14D	1.96	4.52369e-09	up-regulated
GALNT7	1.95776	7.86688e-18	up-regulated
ERO1A	-1.95739	3.44776e-09	down-regulated
SMAD6	1.95587	1.43561e-15	up-regulated
PIK3C2G	1.95118	3.81005e-12	up-regulated
MEIS1	-1.95071	9.83049e-10	down-regulated
XK	1.95055	3.69158e-10	up-regulated
SLC35D1	1.94902	5.19653e-14	up-regulated
NPEPPS	-1.94727	4.70228e-11	down-regulated
DMXL2	1.9464	3.24445e-12	up-regulated
CHI3L1	-1.94634	7.97122e-08	down-regulated
CLEC7A	-1.94548	1.08818e-10	down-regulated
BAIAP2	-1.94497	3.85421e-14	down-regulated
FRY	1.94453	4.35921e-10	up-regulated
WNT5A	-1.93789	4.55419e-06	down-regulated
ADGRE5	1.93448	1.99864e-14	up-regulated
MOXD1	-1.92924	2.40788e-09	down-regulated
MAP3K6	-1.92921	2.18222e-11	down-regulated
RASGRP1	-1.92466	4.91486e-07	down-regulated
DST	1.91848	3.26537e-14	up-regulated
PDLIM2	-1.91754	7.36957e-09	down-regulated
COL4A6	1.91136	3.64687e-08	up-regulated
MPZL2	-1.91086	8.19572e-10	down-regulated
SLC9A1	1.91001	2.91499e-09	up-regulated
GPSM2	-1.90941	4.43491e-11	down-regulated
ALOX15B	-1.90811	1.62887e-08	down-regulated
ADRB2	-1.90745	1.68846e-13	down-regulated
WFDC2	1.90624	1.37484e-12	up-regulated
CLMN	1.90417	7.3215e-10	up-regulated
CAMSAP1	-1.90276	2.1572e-10	down-regulated
CAPN6	1.90134	1.95726e-08	up-regulated
ENAH	1.90087	1.47819e-12	up-regulated
TMEM176A	1.9006	1.77258e-08	up-regulated
SLC46A3	1.89868	1.90864e-07	up-regulated
SLC26A2	-1.89585	4.02338e-09	down-regulated
CCRL2	1.89567	5.15224e-11	up-regulated
FBN1	1.89365	8.2306e-09	up-regulated
MYCL	-1.89255	3.15849e-13	down-regulated
DSP	1.89254	0.0151121	up-regulated
GUSBP11	1.88779	8.88124e-09	up-regulated
SYBU	1.88653	1.9649e-08	up-regulated
PIK3R3	1.88216	1.71103e-13	up-regulated
SLC7A9	1.87989	6.083e-05	up-regulated
RPS27A	-1.87833	0.0127685	down-regulated
IQCE	1.87814	3.04307e-11	up-regulated
ITM2C	1.87525	2.63698e-11	up-regulated
MUC5B	1.87485	2.52167e-07	up-regulated
SCNN1B	-1.87484	3.78861e-06	down-regulated
ARL4D	-1.87346	1.91312e-10	down-regulated
DSE	-1.87246	6.84501e-09	down-regulated
ALCAM	1.87103	9.07743e-08	up-regulated
C3orf14	-1.86911	7.60768e-06	down-regulated
FHL2	1.8691	5.48842e-13	up-regulated
RPL37	-1.86751	0.0413141	down-regulated
FAM171A1	1.86652	2.37651e-09	up-regulated
KRT18	1.86488	1.37849e-06	up-regulated
COTL1	1.8639	2.65773e-09	up-regulated
TNS3	1.86201	9.26524e-11	up-regulated
BLVRA	-1.86194	5.31644e-11	down-regulated
TRIM16	-1.86108	8.88156e-11	down-regulated
TFPI	1.86082	2.10484e-07	up-regulated
IGF2BP2	1.8567	2.12433e-09	up-regulated
HABP2	1.85495	1.74818e-09	up-regulated
RGS12	-1.85468	7.71633e-10	down-regulated
DNAJC12	1.8544	8.96737e-11	up-regulated
YOD1	-1.85311	0.000207979	down-regulated
CA1	1.8491	0.000896077	up-regulated
FRMD4B	-1.84537	5.90051e-09	down-regulated
LAMP3	-1.84394	1.17518e-07	down-regulated
PDGFA	1.84192	1.76156e-08	up-regulated
IGKV1OR2-118	1.84137	6.20427e-07	up-regulated
GDF15	1.8412	4.9744e-08	up-regulated
MST1R	1.83921	9.19408e-11	up-regulated
TXNRD1	1.83833	1.10492e-12	up-regulated
HOXA1	-1.83738	5.35668e-08	down-regulated
PRRG4	-1.83591	1.61206e-09	down-regulated
PAX9	-1.83365	1.84207e-06	down-regulated
MAL	1.83018	0.0030088	up-regulated
ASPN	1.82829	2.51113e-06	up-regulated
TPM2	1.82597	1.08326e-05	up-regulated
GPX2	1.82554	1.34419e-06	up-regulated
MIA	1.82386	1.00869e-07	up-regulated
ANXA4	1.82384	7.1907e-14	up-regulated
TPD52L1	-1.81901	5.60968e-05	down-regulated
ZEB1	1.81805	1.05831e-08	up-regulated
TOM1	-1.81623	2.02224e-12	down-regulated
RHOB	1.81619	1.91821e-07	up-regulated
ST3GAL4	-1.81607	2.58849e-12	down-regulated
TXLNGY	1.81585	8.51713e-06	up-regulated
ALDH3A1	-1.81539	1.70898e-05	down-regulated
REG3A	1.81513	0.0060716	up-regulated
MALL	-1.81509	0.00207241	down-regulated
RIT1	-1.81153	6.30322e-10	down-regulated
CARD14	-1.81068	1.24757e-12	down-regulated
PRKAR2B	1.80916	6.23625e-07	up-regulated
DGKD	1.80901	3.81014e-06	up-regulated
PFKFB3	-1.80752	1.10159e-10	down-regulated
ZNF512B	-1.80436	2.21766e-14	down-regulated
GPC1	-1.80161	1.78103e-10	down-regulated
ATP8A1	1.80136	1.86239e-06	up-regulated
PKIG	1.80092	1.5448e-10	up-regulated
PAK6	-1.80077	1.88568e-10	down-regulated
CBLB	1.79915	1.50973e-11	up-regulated
PGC	1.79863	0.0015786	up-regulated
SGCE	1.79771	1.07419e-08	up-regulated
USP46	-1.79487	1.38631e-12	down-regulated
HSPA4L	-1.79352	2.02489e-06	down-regulated
GADD45B	-1.79059	2.5583e-08	down-regulated
GM2A	-1.78981	1.29231e-09	down-regulated
FZD5	1.78789	5.37369e-10	up-regulated
NACA	-1.7875	0.0149622	down-regulated
PDGFC	1.78734	1.7617e-11	up-regulated
BCAS1	1.78596	2.17986e-07	up-regulated
GP2	1.78363	6.34124e-05	up-regulated
TBC1D8B	1.78333	3.20501e-11	up-regulated
HPCAL1	1.78181	1.72518e-08	up-regulated
ELOVL5	-1.78139	5.60988e-08	down-regulated
TBC1D1	1.77977	1.7178e-15	up-regulated
GLRX	1.77805	7.78931e-14	up-regulated
ID3	1.77475	8.11698e-09	up-regulated
TBC1D30	1.76984	1.25523e-12	up-regulated
SOX2	-1.76981	3.37334e-06	down-regulated
SERTAD2	-1.76938	6.07908e-13	down-regulated
LMO2	-1.76902	2.67919e-12	down-regulated
HSD11B2	1.7686	5.68389e-09	up-regulated
TNIK	1.76765	4.51185e-08	up-regulated
CTSS	1.76727	2.53418e-12	up-regulated
SLPI	-1.7671	0.00116106	down-regulated
KCNJ2	-1.76206	4.24033e-07	down-regulated
CPS1	1.76191	0.00500527	up-regulated
KLK11	-1.76158	0.000306069	down-regulated
TRIP10	-1.76103	1.34194e-05	down-regulated
DUSP4	1.76073	7.93945e-08	up-regulated
PTER	1.76023	6.93629e-09	up-regulated
DDAH1	1.75887	4.68567e-13	up-regulated
ST6GAL1	1.75674	1.31227e-10	up-regulated
TMEM135	1.75509	1.65299e-11	up-regulated
FOS	1.75262	0.000343753	up-regulated
SOSTDC1	1.75228	5.77336e-05	up-regulated
NDRG4	-1.74864	1.94858e-07	down-regulated
C11orf24	1.74534	2.64942e-14	up-regulated
SRD5A1	-1.74456	1.20621e-07	down-regulated
CXCL3	1.74286	2.35219e-06	up-regulated
NPDC1	1.74116	9.03864e-09	up-regulated
ATP2B1	1.73757	8.63868e-12	up-regulated
LTBP1	1.73743	9.45588e-07	up-regulated
CLEC2B	-1.73729	1.22796e-06	down-regulated
LACTB2	1.73573	6.92997e-12	up-regulated
MAP1B	1.73401	2.08702e-09	up-regulated
IER5	-1.73176	1.48946e-05	down-regulated
P2RY2	-1.73086	9.31504e-09	down-regulated
LHFPL2	1.72744	1.04424e-09	up-regulated
SLC43A1	1.72593	1.25096e-12	up-regulated
RPS27	-1.72581	0.0081475	down-regulated
TTC22	-1.72575	1.64665e-07	down-regulated
CERS4	-1.72421	1.04236e-11	down-regulated
LTB4R	-1.72397	4.62636e-12	down-regulated
CHRM3	1.72254	5.79329e-08	up-regulated
RGS14	-1.72247	6.99764e-14	down-regulated
DUSP14	-1.72236	8.49812e-05	down-regulated
YWHAH	1.72067	1.77334e-09	up-regulated
FAM69A	1.72006	1.58399e-09	up-regulated
PPP1R13L	-1.71811	7.12892e-07	down-regulated
IFI6	1.71769	7.20105e-07	up-regulated
DEPTOR	1.71621	2.87974e-09	up-regulated
ATP8B1	1.71339	2.24959e-14	up-regulated
RTP4	1.71241	4.01512e-10	up-regulated
LPAR3	-1.71237	3.94478e-13	down-regulated
ARMCX3	1.7122	2.92674e-13	up-regulated
CRYAB	-1.71078	0.000165569	down-regulated
HNMT	1.70848	1.94612e-08	up-regulated
ATP12A	-1.70333	1.74279e-08	down-regulated
MITF	1.70285	2.51349e-08	up-regulated
KDM5D	1.70244	0.000830776	up-regulated
PLN	1.70183	2.53047e-07	up-regulated
LGALS1	1.70067	8.7541e-06	up-regulated
CPA3	1.70053	3.2437e-05	up-regulated
COL7A1	-1.69984	3.54478e-14	down-regulated
2025-03-05	-1.69696	1.94281e-08	down-regulated
CHKA	1.69617	8.58395e-07	up-regulated
LAMA3	1.69554	2.4467e-11	up-regulated
RPS27L	1.6947	2.14037e-17	up-regulated
CYTIP	1.69413	1.17269e-05	up-regulated
ANO1	1.69362	1.20068e-06	up-regulated
RHOC	1.69252	1.86071e-10	up-regulated
ALS2CL	-1.69238	7.94709e-11	down-regulated
NPR3	-1.69139	4.33647e-11	down-regulated
ELMO2	-1.69079	1.031e-16	down-regulated
FARP1	1.69026	6.63467e-10	up-regulated
KANK2	1.69011	1.34583e-06	up-regulated
MFHAS1	1.68978	5.74843e-13	up-regulated
PLS1	1.68724	1.77768e-11	up-regulated
ASAP2	1.68687	2.92625e-11	up-regulated
COL4A5	1.68309	4.82255e-07	up-regulated
TNFAIP2	-1.68156	4.28288e-13	down-regulated
CASP6	1.67912	3.1349e-17	up-regulated
AKAP1	1.6791	3.80507e-12	up-regulated
SRPX	1.67494	2.51038e-05	up-regulated
STXBP6	1.67453	1.35502e-12	up-regulated
OASL	1.67395	1.53377e-07	up-regulated
S100A6	1.67358	0.000969818	up-regulated
S100A14	-1.67222	7.05011e-05	down-regulated
EDNRB	1.67186	1.23372e-10	up-regulated
FYN	1.67021	6.88265e-07	up-regulated
RPL29	-1.66922	0.0161096	down-regulated
MYO5C	1.66864	8.11691e-11	up-regulated
TRAF5	1.66296	3.14743e-07	up-regulated
COL6A2	1.66218	1.17157e-05	up-regulated
ASRGL1	1.66206	6.94153e-12	up-regulated
ANKRD6	-1.65782	1.3516e-11	down-regulated
TMEM100	1.65534	4.69616e-06	up-regulated
SEC24D	1.65485	2.32613e-10	up-regulated
ATP1B1	-1.65441	0.0216065	down-regulated
VAT1	-1.65401	4.18833e-11	down-regulated
RDX	-1.65325	3.45262e-09	down-regulated
ABHD5	-1.65305	1.90508e-05	down-regulated
BHLHE40	-1.65169	5.48159e-10	down-regulated
TRIB3	-1.65045	2.99177e-11	down-regulated
PDE4D	1.65025	1.23339e-12	up-regulated
DPYD	-1.64945	1.11146e-08	down-regulated
PRSS23	1.64664	4.9054e-06	up-regulated
AKR1C3	1.64622	0.00134678	up-regulated
IGLL5	1.6458	1.48969e-05	up-regulated
RIPK4	-1.64442	1.00022e-12	down-regulated
GALNT14	-1.64288	1.59092e-07	down-regulated
FTH1P5	-1.64174	0.0459325	down-regulated
THSD4	-1.64166	8.83717e-12	down-regulated
TPM4	-1.64128	5.91239e-07	down-regulated
RNF39	-1.63993	2.48491e-06	down-regulated
RMND5B	-1.6379	3.21184e-14	down-regulated
TCF7L2	1.63743	1.37522e-14	up-regulated
MFSD5	-1.63624	3.28338e-12	down-regulated
PRDM1	-1.63583	2.49548e-06	down-regulated
SPRY2	1.63099	1.64898e-11	up-regulated
ITPK1	1.62807	1.16796e-13	up-regulated
CIDEC	1.62725	3.17864e-08	up-regulated
CFB	1.61982	1.75761e-05	up-regulated
TFAP2A	-1.61923	0.0010557	down-regulated
CLU	1.61647	0.000742676	up-regulated
FBP2	1.61633	7.67907e-07	up-regulated
KRT6B	-1.61514	0.0464713	down-regulated
HS3ST1	-1.61398	1.29293e-06	down-regulated
KCNJ15	-1.61333	8.51771e-05	down-regulated
FNBP1	-1.61309	8.70612e-13	down-regulated
PRSS12	1.61297	2.4266e-07	up-regulated
TSC22D1	1.60704	4.67462e-12	up-regulated
DNAJC10	1.60544	1.99892e-14	up-regulated
SLC22A18	1.59943	6.80292e-11	up-regulated
APP	1.59902	2.11306e-08	up-regulated
IL1R2	1.59899	3.41548e-07	up-regulated
THBD	-1.59848	3.67835e-08	down-regulated
MINPP1	1.59377	3.22985e-10	up-regulated
LPCAT1	1.59255	3.40199e-10	up-regulated
RAB31	-1.59128	7.34509e-09	down-regulated
PORCN	-1.59106	7.983e-08	down-regulated
CHST5	1.58796	1.94855e-07	up-regulated
DAP	1.58648	5.96058e-14	up-regulated
CTSO	1.58647	3.26251e-09	up-regulated
TSPAN5	-1.58548	7.0132e-09	down-regulated
PDE8A	1.5844	4.12863e-13	up-regulated
ADCY7	-1.58388	7.99785e-07	down-regulated
FCGRT	1.58364	4.83161e-10	up-regulated
CDHR5	1.58239	1.23341e-09	up-regulated
RASSF9	-1.58147	2.58409e-08	down-regulated
DNMBP	1.58092	4.9095e-09	up-regulated
COL4A1	1.5809	2.77203e-09	up-regulated
KLF9	1.57853	8.16753e-07	up-regulated
S100A2	-1.57749	0.022965	down-regulated
REPS2	1.57732	1.6095e-13	up-regulated
CEP76	-1.5764	3.48283e-08	down-regulated
RPS6KA1	1.57454	9.6001e-13	up-regulated
PEA15	-1.57341	5.05094e-15	down-regulated
OCA2	-1.57319	1.61761e-11	down-regulated
RPLP0	-1.57235	0.0243499	down-regulated
GNE	-1.57225	1.26567e-05	down-regulated
ZG16	1.57177	0.000195226	up-regulated
ELK3	-1.57096	2.73817e-08	down-regulated
LTF	1.56709	0.0199399	up-regulated
WNT5B	-1.56702	1.6656e-13	down-regulated
DNAJB6	-1.56275	1.17263e-08	down-regulated
RARRES2	1.56162	6.38467e-09	up-regulated
ERN2	1.56093	2.64502e-12	up-regulated
WDR26	-1.56022	4.32497e-07	down-regulated
SLC7A7	1.55997	1.41221e-08	up-regulated
KANK1	-1.55953	5.84812e-09	down-regulated
UPK3B	-1.55938	1.48407e-05	down-regulated
GATA4	1.55931	3.70917e-06	up-regulated
ASPA	1.55803	5.23984e-07	up-regulated
MDK	1.55741	2.23772e-10	up-regulated
ODC1	1.5574	2.87135e-08	up-regulated
EDEM3	1.55632	4.24745e-08	up-regulated
P2RY14	1.55615	1.15549e-06	up-regulated
DAAM1	-1.55381	5.4434e-11	down-regulated
PLOD3	1.55333	1.20351e-12	up-regulated
SOWAHC	-1.55258	2.97172e-06	down-regulated
ICAM2	1.55257	6.06249e-10	up-regulated
TRPM4	1.55247	2.24885e-11	up-regulated
VIM	1.55189	8.14001e-06	up-regulated
MGST3	1.55114	3.26466e-11	up-regulated
PTK6	-1.55044	1.29604e-10	down-regulated
OLFML3	1.54926	2.57462e-06	up-regulated
PCSK5	-1.54896	8.9298e-05	down-regulated
FNDC3A	1.54869	2.30266e-12	up-regulated
SLCO3A1	-1.54686	9.62261e-10	down-regulated
SLC7A1	-1.54619	6.11511e-12	down-regulated
2025-03-03	1.54514	1.8021e-06	up-regulated
KIAA0922	-1.54472	4.90139e-13	down-regulated
SFRP1	-1.54455	3.14413e-09	down-regulated
RNASET2	1.54292	4.13478e-07	up-regulated
MYL9	1.54261	0.000306346	up-regulated
TSPAN14	-1.54196	5.11349e-15	down-regulated
IL17RB	1.54135	3.12903e-10	up-regulated
ERAP1	1.54089	1.70133e-06	up-regulated
ADGRA3	1.54014	2.81711e-11	up-regulated
IQCK	1.5396	1.10302e-13	up-regulated
TSPAN6	-1.53863	1.19525e-07	down-regulated
KIAA0895	1.53554	6.18266e-07	up-regulated
GID4	-1.53524	1.8528e-11	down-regulated
HEXB	1.53179	1.66308e-13	up-regulated
CEACAM5	-1.53131	0.0264102	down-regulated
SLC2A10	1.52992	5.98667e-09	up-regulated
LMOD1	1.52969	4.75491e-06	up-regulated
ARHGAP29	1.52951	2.95611e-07	up-regulated
SOX9	1.52713	1.80403e-10	up-regulated
NLRX1	-1.52657	1.13944e-11	down-regulated
TMOD3	-1.52417	1.95357e-06	down-regulated
FER1L4	1.523	0.00141429	up-regulated
MAPRE2	1.52269	9.75609e-09	up-regulated
KCTD15	-1.5216	1.73984e-09	down-regulated
DNASE1L3	-1.52149	1.9907e-05	down-regulated
TNFRSF11A	1.51904	0.00010194	up-regulated
HRAS	-1.51871	6.55708e-11	down-regulated
SNAI2	-1.51719	2.86595e-08	down-regulated
ANGPTL4	-1.51665	2.79209e-09	down-regulated
AMMECR1	-1.51402	6.18822e-08	down-regulated
GFPT1	1.513	8.67253e-16	up-regulated
AHCYL2	1.51279	2.00183e-08	up-regulated
FOXF2	1.51216	1.24387e-07	up-regulated
CD36	1.50883	1.10168e-06	up-regulated
VASP	1.50822	5.16891e-07	up-regulated
ENC1	1.50764	2.83463e-10	up-regulated
XBP1	1.50617	1.6948e-10	up-regulated
DUSP6	1.50403	1.2342e-09	up-regulated
MMP15	1.50363	1.58886e-07	up-regulated
QKI	-1.50227	3.05553e-13	down-regulated
GJA1	-1.50191	7.65489e-06	down-regulated
HMOX1	-1.50131	1.61122e-05	down-regulated
SLC35A3	1.49741	1.25173e-13	up-regulated
DPYSL2	1.49705	2.41673e-07	up-regulated
KCNQ1	1.4968	6.57556e-06	up-regulated
LDOC1	-1.49671	4.20318e-12	down-regulated
KIF3B	1.49557	1.46612e-11	up-regulated
KRT33A	-1.49523	2.67735e-09	down-regulated
DGKA	-1.4951	2.31386e-09	down-regulated
MALT1	-1.49503	2.59394e-06	down-regulated
LOXL2	1.49193	9.37542e-10	up-regulated
IL7	1.48961	2.21946e-08	up-regulated
LGALS3BP	1.48881	1.75298e-10	up-regulated
GPX3	-1.48874	0.00384307	down-regulated
TPK1	1.48848	1.25231e-05	up-regulated
REEP1	1.48795	1.40673e-06	up-regulated
NT5DC2	-1.4869	6.36138e-06	down-regulated
IGFBP3	1.48568	0.000657484	up-regulated
OSTF1	-1.4853	1.56083e-08	down-regulated
MGP	1.48469	1.66963e-05	up-regulated
TMCO3	1.48317	8.94991e-11	up-regulated
ARPC1B	1.48196	1.36239e-08	up-regulated
IMPA2	-1.48157	5.98966e-11	down-regulated
TECR	-1.47794	2.77164e-08	down-regulated
PKIA	-1.47638	7.91468e-08	down-regulated
AMOTL2	-1.47553	7.7834e-11	down-regulated
GABRP	-1.47537	0.0148833	down-regulated
AMPD3	-1.47487	3.11517e-08	down-regulated
ARHGAP10	-1.47469	4.87341e-10	down-regulated
BCL6	-1.47318	1.17931e-07	down-regulated
LY75	1.47289	2.05866e-05	up-regulated
NR2F1	1.47261	4.41764e-08	up-regulated
IRF8	1.47123	5.02214e-08	up-regulated
LAMC2	1.47076	3.54148e-07	up-regulated
SEL1L	1.47014	9.50158e-14	up-regulated
ADM	-1.46941	2.147e-06	down-regulated
GPR35	1.46933	7.79274e-13	up-regulated
DRAM1	1.46909	1.09193e-07	up-regulated
GJB3	-1.46902	1.0193e-07	down-regulated
TRAM2	1.46901	3.25252e-11	up-regulated
IFI27	1.46777	0.000641125	up-regulated
SOX4	1.46715	7.05608e-11	up-regulated
COL6A1	1.46702	1.17816e-06	up-regulated
TRIP6	-1.46688	4.90858e-07	down-regulated
NAT1	1.46458	2.07187e-08	up-regulated
INSR	1.46185	2.20974e-05	up-regulated
DLC1	1.46133	5.86463e-09	up-regulated
MYO10	1.46046	6.2358e-10	up-regulated
CARD10	1.45554	8.16284e-10	up-regulated
SEMA3F	-1.454	1.78202e-11	down-regulated
TP53I3	-1.45382	9.08059e-07	down-regulated
PIR	-1.45213	2.02395e-07	down-regulated
FGF13	1.45036	1.87949e-06	up-regulated
TRIB2	1.45031	7.95392e-06	up-regulated
HDAC5	-1.45022	2.10602e-12	down-regulated
PLCH1	1.45009	5.47896e-13	up-regulated
MDFIC	-1.44883	1.10681e-07	down-regulated
MCC	-1.44608	2.50995e-09	down-regulated
ETV5	1.44525	7.92323e-09	up-regulated
RRBP1	1.44472	1.33851e-10	up-regulated
RABGGTA	-1.44337	1.03832e-10	down-regulated
ACAA2	1.4427	1.6123e-06	up-regulated
ARAP2	-1.44212	3.21425e-07	down-regulated
KLHL21	-1.43984	6.53086e-12	down-regulated
TPD52	1.43853	3.07522e-15	up-regulated
PARD3	-1.438	3.88712e-09	down-regulated
HACD3	1.43632	4.31212e-12	up-regulated
DMD	1.43631	5.717e-05	up-regulated
HERC6	-1.43618	3.0121e-06	down-regulated
EMP2	-1.43545	4.1659e-09	down-regulated
SLC12A6	-1.43544	8.26346e-10	down-regulated
ANKRD36B	1.43453	1.19904e-06	up-regulated
GKN1	1.43431	0.00398578	up-regulated
ARHGAP44	1.43284	5.78793e-12	up-regulated
ATP2C2	1.43264	3.16844e-07	up-regulated
LYN	1.43068	2.5859e-06	up-regulated
JARID2	-1.43054	1.99505e-13	down-regulated
MUC3B	1.42955	2.07222e-08	up-regulated
DSC2	-1.42825	0.00262807	down-regulated
NAAA	-1.42715	2.30606e-10	down-regulated
DUSP7	-1.42712	9.1529e-08	down-regulated
DDR2	1.42562	2.17732e-06	up-regulated
TGFA	-1.4256	4.38264e-09	down-regulated
TLDC1	-1.4255	2.89809e-10	down-regulated
SHANK2	1.42386	5.84622e-10	up-regulated
CRIP1	1.42194	4.13153e-06	up-regulated
ZNF426	-1.4206	3.85684e-06	down-regulated
KCNE2	1.41944	0.00917612	up-regulated
WFS1	1.41836	4.16288e-09	up-regulated
SPATA5L1	-1.41835	8.72998e-06	down-regulated
LDB2	1.41522	4.67169e-08	up-regulated
GID8	-1.41454	3.11237e-14	down-regulated
EFNB2	1.41384	3.35885e-08	up-regulated
CETN3	-1.41381	1.69388e-10	down-regulated
PLCB1	1.41376	1.66331e-05	up-regulated
SSBP2	-1.41308	6.98464e-08	down-regulated
PAIP2B	-1.41106	3.12581e-05	down-regulated
CYBRD1	1.40993	1.23338e-06	up-regulated
GNAL	-1.40873	7.86275e-10	down-regulated
CYBA	1.40851	1.56702e-07	up-regulated
KCTD12	1.40811	2.81992e-06	up-regulated
IPPK	-1.40795	3.02519e-12	down-regulated
SEMA4D	-1.40496	1.42768e-10	down-regulated
AFDN-AS1	-1.40394	9.0457e-08	down-regulated
PRKACB	1.40223	1.89477e-05	up-regulated
PTPRM	1.40149	4.66895e-06	up-regulated
CPQ	1.40013	5.36159e-08	up-regulated
MSANTD2	1.39968	1.56608e-08	up-regulated
ADGRL2	-1.39812	6.81649e-05	down-regulated
TSPAN12	1.39687	0.000383607	up-regulated
ZBTB5	-1.39453	7.61008e-16	down-regulated
GAS7	-1.39323	1.21339e-08	down-regulated
CLDN3	1.39249	9.06372e-06	up-regulated
ARHGEF10	1.39233	6.5034e-10	up-regulated
ARHGAP12	1.39135	4.58306e-10	up-regulated
TM7SF2	-1.39095	4.01952e-10	down-regulated
YBX3	-1.38921	7.15472e-05	down-regulated
RAB25	-1.38847	7.70681e-08	down-regulated
WDR47	-1.38846	1.47093e-08	down-regulated
NOTCH3	-1.38835	3.4576e-06	down-regulated
RNH1	-1.38825	5.33171e-11	down-regulated
SMPD3	1.38823	3.21775e-07	up-regulated
CYP3A5	1.38787	4.28954e-06	up-regulated
TUFT1	-1.38773	1.07538e-07	down-regulated
CASP7	1.38771	3.19289e-07	up-regulated
MAP4K4	-1.3873	6.2581e-09	down-regulated
PELI1	-1.38659	0.000107962	down-regulated
GNAI1	-1.38645	7.44434e-08	down-regulated
MFAP4	1.38615	1.63986e-06	up-regulated
PMEPA1	1.38555	1.12648e-09	up-regulated
CALD1	1.38492	8.03797e-06	up-regulated
BMP7	-1.38476	7.75121e-14	down-regulated
GATM	1.38455	6.8016e-10	up-regulated
HACD1	-1.38218	1.87436e-05	down-regulated
LY6G6C	-1.38062	8.96434e-05	down-regulated
PDLIM4	-1.38021	7.19601e-08	down-regulated
JUP	-1.37983	6.41356e-06	down-regulated
LPP	1.37868	9.10637e-12	up-regulated
ST6GALNAC2	-1.3782	2.76943e-07	down-regulated
LARGE1	1.37671	9.47215e-10	up-regulated
CLIP1	-1.37595	1.20004e-08	down-regulated
TGM5	-1.37531	1.11386e-08	down-regulated
NFIB	1.37503	1.30767e-09	up-regulated
ITPR3	1.37344	3.0084e-09	up-regulated
BIRC3	1.37317	6.23631e-05	up-regulated
HUWE1	-1.37022	0.00994398	down-regulated
AOC3	1.36956	7.00568e-05	up-regulated
C5orf66	-1.36866	7.99069e-12	down-regulated
CTGF	1.36625	3.78656e-05	up-regulated
DEFB1	-1.36453	4.1629e-07	down-regulated
PECAM1	1.36411	3.35397e-05	up-regulated
SLCO4A1	-1.36373	3.11078e-07	down-regulated
AHR	1.36313	1.07387e-09	up-regulated
WDR91	-1.36288	4.30642e-12	down-regulated
IGFBP4	1.36149	2.66825e-06	up-regulated
ZNF117	-1.36028	8.23804e-06	down-regulated
TSPAN15	1.35994	2.14528e-07	up-regulated
TCF21	1.3592	1.01109e-07	up-regulated
GCHFR	-1.35865	1.651e-06	down-regulated
NUAK1	1.35766	1.07174e-09	up-regulated
CLPX	-1.35666	1.42705e-09	down-regulated
PPP4R1	-1.35581	5.79724e-08	down-regulated
LDHA	1.35235	0.0343441	up-regulated
C10orf10	1.35106	3.17884e-06	up-regulated
TUBA4A	-1.35012	5.06546e-09	down-regulated
AIM1	-1.34935	5.2013e-05	down-regulated
C2orf72	1.34899	1.73858e-09	up-regulated
STARD13	1.34873	1.19807e-09	up-regulated
SMCO4	1.34701	1.70483e-08	up-regulated
LRIG1	1.3443	1.0321e-05	up-regulated
KCNAB1	-1.34362	7.76117e-07	down-regulated
IL1RAP	-1.34084	9.57941e-11	down-regulated
EHBP1	-1.33854	3.5357e-11	down-regulated
PLPP1	1.33815	5.80311e-11	up-regulated
KSR1	-1.33746	4.3682e-13	down-regulated
GCNT3	1.33626	0.00146097	up-regulated
DAPP1	-1.33614	1.05099e-09	down-regulated
UBE2G1	-1.3358	3.85151e-09	down-regulated
PRDM2	-1.33566	5.42851e-13	down-regulated
SGK2	1.33361	8.91669e-11	up-regulated
GRN	-1.32966	9.35022e-10	down-regulated
PHC1	-1.32781	1.81493e-13	down-regulated
IFI16	-1.32716	3.47778e-06	down-regulated
C21orf91	-1.3269	6.80631e-09	down-regulated
SPSB1	-1.32463	7.9356e-09	down-regulated
ZFP36	-1.32393	1.09352e-06	down-regulated
HSD17B6	1.32106	9.08881e-06	up-regulated
DEFA6	1.31989	0.00634355	up-regulated
ALDH18A1	1.31941	1.36644e-12	up-regulated
BMP4	1.31931	1.87456e-07	up-regulated
GPER1	1.31922	0.00108626	up-regulated
CCNG1	1.31864	2.16315e-11	up-regulated
TMEM230	1.31856	5.21946e-09	up-regulated
GNG11	1.31815	4.38924e-08	up-regulated
TTC38	1.31787	1.47577e-07	up-regulated
FKBP11	1.31765	3.12692e-08	up-regulated
GJB1	1.31687	1.94083e-11	up-regulated
RCOR1	-1.31659	2.11885e-09	down-regulated
SLC15A2	-1.31639	1.58664e-05	down-regulated
ADAMTSL4	-1.31461	3.63217e-11	down-regulated
MAPT	-1.31347	2.88126e-10	down-regulated
BTBD3	1.3133	3.8186e-05	up-regulated
THAP12	1.31281	2.51208e-12	up-regulated
TGOLN2	1.31104	1.70492e-12	up-regulated
SERPINA3	1.31052	6.53954e-05	up-regulated
ARF6	-1.30973	1.70271e-10	down-regulated
F13A1	1.30944	8.89037e-06	up-regulated
ASL	1.30891	1.31728e-12	up-regulated
GBP1	1.30815	3.62921e-05	up-regulated
PAQR5	-1.30699	1.41853e-05	down-regulated
WDR41	-1.30623	4.69595e-08	down-regulated
ITGB4	1.30532	7.54367e-09	up-regulated
BFAR	1.30328	2.05119e-13	up-regulated
PEG3	-1.30316	0.000116995	down-regulated
EPS8L2	-1.30165	3.85279e-08	down-regulated
NMU	-1.30062	0.0055404	down-regulated
MTMR1	-1.29967	3.07974e-18	down-regulated
ME3	1.29741	1.5398e-06	up-regulated
MAP2K1	-1.29531	2.87868e-06	down-regulated
EPS15L1	-1.29501	2.55192e-12	down-regulated
TYRO3	-1.29431	5.7859e-10	down-regulated
ROCK2	1.29429	2.72619e-07	up-regulated
OVOL1	-1.29337	2.11089e-05	down-regulated
MEIS3P1	1.2932	1.00957e-07	up-regulated
TRMT2B	-1.29294	1.44446e-10	down-regulated
NRTN	-1.29218	4.28705e-05	down-regulated
ARSE	1.29189	1.90837e-05	up-regulated
ALDH9A1	-1.29073	1.84519e-09	down-regulated
MTMR11	1.29024	1.53755e-08	up-regulated
CERS2	1.28952	2.36175e-09	up-regulated
KRT23	-1.28948	0.00987027	down-regulated
RAI2	1.28866	1.46832e-05	up-regulated
GALK2	1.28857	1.40233e-10	up-regulated
BAG3	-1.28814	1.5767e-06	down-regulated
SOX15	-1.28499	8.15403e-05	down-regulated
PIEZO2	1.28493	7.27997e-08	up-regulated
PI4K2A	-1.28479	1.90807e-07	down-regulated
UPK1B	1.28299	0.015907	up-regulated
CLDND1	-1.2829	3.07416e-08	down-regulated
PHLDA3	-1.2822	6.10333e-11	down-regulated
SLC17A5	1.282	8.78463e-09	up-regulated
KAT2B	-1.27991	2.2406e-05	down-regulated
FSTL1	1.27971	4.30504e-06	up-regulated
NDN	-1.27876	1.91292e-10	down-regulated
PHACTR4	-1.2782	2.00092e-05	down-regulated
YAP1	-1.27807	2.81458e-09	down-regulated
ACACB	1.27717	0.000880358	up-regulated
ICA1	1.27636	3.03958e-11	up-regulated
BMS1P20	-1.27532	2.5687e-08	down-regulated
SEC24C	-1.27487	1.46716e-10	down-regulated
PDIA4	1.27443	1.72809e-10	up-regulated
FAM83E	1.27431	4.47539e-07	up-regulated
C3orf52	1.27188	1.89457e-05	up-regulated
GLUL	-1.27152	0.0467669	down-regulated
SLC25A20	1.27061	7.42325e-08	up-regulated
MAGED1	1.26996	1.1771e-11	up-regulated
CDK7	-1.26986	3.50405e-06	down-regulated
GYG2	1.26939	1.09109e-05	up-regulated
FKBP1B	1.26759	5.32621e-08	up-regulated
SIGLEC15	1.26734	9.4382e-05	up-regulated
GNA11	1.26628	2.91716e-07	up-regulated
GMPR	1.26601	1.36976e-08	up-regulated
NOTCH2	-1.26538	3.00351e-10	down-regulated
ZFYVE21	-1.26464	4.97964e-09	down-regulated
ERAP2	1.26387	0.00331998	up-regulated
LAMC1	1.26386	4.53687e-08	up-regulated
PADI3	-1.26251	1.71224e-07	down-regulated
SF3B3	-1.26013	2.97728e-09	down-regulated
LRRC20	-1.25872	1.33924e-05	down-regulated
TDP2	1.25759	7.68214e-11	up-regulated
DUSP22	-1.25728	2.00846e-12	down-regulated
DPT	1.25632	0.00177136	up-regulated
PIAS3	-1.25527	1.88548e-13	down-regulated
CAT	1.25394	3.40616e-11	up-regulated
RANBP9	-1.25388	0.0137597	down-regulated
GRAMD1B	1.25285	2.29053e-09	up-regulated
MVP	1.25279	2.31415e-08	up-regulated
PADI2	1.25245	4.74415e-05	up-regulated
SORT1	-1.25173	4.72791e-10	down-regulated
SLC17A4	1.25066	4.01379e-06	up-regulated
RAB17	1.25042	1.2004e-06	up-regulated
CMAS	-1.24815	1.83739e-05	down-regulated
ATP5F1	-1.24553	0.0207934	down-regulated
HEBP1	-1.24358	7.75987e-08	down-regulated
FUT6	-1.2433	5.23964e-06	down-regulated
PXDN	1.24313	3.45502e-06	up-regulated
INPP1	-1.24284	7.14673e-06	down-regulated
PLP2	-1.24142	2.11301e-08	down-regulated
SMURF2	1.2394	2.01743e-07	up-regulated
MARK1	-1.23792	7.42177e-09	down-regulated
ZNF292	1.23748	8.27357e-08	up-regulated
PXMP2	1.23664	8.30611e-06	up-regulated
SNX16	-1.23629	1.74436e-05	down-regulated
HSPA6	-1.23475	1.00844e-06	down-regulated
SEPHS2	1.23464	7.98213e-11	up-regulated
A4GNT	1.23397	4.31843e-05	up-regulated
GLB1L2	1.23209	2.90662e-11	up-regulated
TOM1L2	-1.23046	3.91686e-13	down-regulated
MBNL2	1.23016	2.49816e-10	up-regulated
PLA2G2A	1.22891	0.0036614	up-regulated
ZSCAN18	-1.22872	5.70028e-08	down-regulated
RNF130	1.22871	2.3501e-07	up-regulated
HSP90B1	1.22864	2.15699e-12	up-regulated
PPP3CC	-1.22858	1.78413e-13	down-regulated
ASCC2	-1.22817	4.13849e-07	down-regulated
MAP4K5	-1.22796	5.54616e-11	down-regulated
MICALL1	-1.22753	4.44833e-05	down-regulated
KIAA0355	-1.22732	7.43137e-09	down-regulated
LRRC59	1.22716	2.19171e-11	up-regulated
ARHGAP26	1.22676	1.80303e-08	up-regulated
NDUFA4L2	-1.22611	0.00559259	down-regulated
HLA-F	1.22599	6.81624e-06	up-regulated
VOPP1	1.22514	1.96261e-09	up-regulated
TMEM109	-1.22486	1.31882e-11	down-regulated
PTGS1	-1.22346	3.70821e-10	down-regulated
DNAJB1	-1.22344	2.11816e-07	down-regulated
ID4	-1.2231	0.000291726	down-regulated
EPPK1	1.22131	2.58056e-06	up-regulated
SLC25A37	1.22118	8.72955e-08	up-regulated
BIN1	1.21845	2.25042e-06	up-regulated
PIK3CD	-1.21677	4.87781e-13	down-regulated
PTPRC	-1.21596	8.9672e-05	down-regulated
DKK4	-1.21507	4.96667e-09	down-regulated
CTSV	-1.21468	0.00790553	down-regulated
SPECC1L	-1.21424	2.56603e-14	down-regulated
ITPR2	-1.21399	8.98082e-07	down-regulated
TOM1L1	1.21382	8.6409e-11	up-regulated
DCHS1	1.21295	2.30417e-06	up-regulated
PSMB10	1.21219	1.12042e-06	up-regulated
AFF4	-1.21098	1.25364e-10	down-regulated
HECA	-1.21049	3.00555e-10	down-regulated
PDGFRA	1.21021	3.45984e-05	up-regulated
ZDHHC13	-1.20908	1.38334e-05	down-regulated
SNN	-1.20897	5.0499e-10	down-regulated
PLAGL1	-1.20879	0.00157491	down-regulated
DSTYK	-1.20754	5.36656e-12	down-regulated
SLC16A7	-1.20306	0.0116112	down-regulated
CD200	1.20285	3.02457e-05	up-regulated
SERPINB8	-1.20243	6.92703e-06	down-regulated
CNN1	1.20215	0.000654252	up-regulated
XRCC4	1.20131	4.30039e-05	up-regulated
RPL34	-1.20116	0.0302826	down-regulated
PMM1	-1.20079	4.76394e-08	down-regulated
ATP10D	-1.19981	0.000137535	down-regulated
CYB5R2	-1.19886	3.37871e-05	down-regulated
HLA-DMA	1.19854	2.4289e-05	up-regulated
COX4I1	-1.19827	0.0483909	down-regulated
TLN2	1.19805	1.04135e-06	up-regulated
EXTL2	1.19786	4.83313e-10	up-regulated
EPB41L2	1.19776	2.02782e-06	up-regulated
NEK3	1.19664	1.04009e-09	up-regulated
HPGD	1.196	0.000665248	up-regulated
TBC1D2	-1.19597	9.03595e-09	down-regulated
ACTC1	1.19446	2.13214e-05	up-regulated
GRB10	1.19413	6.63508e-07	up-regulated
MID2	-1.19396	6.76678e-09	down-regulated
LZTS3	1.19351	6.57646e-07	up-regulated
TFF1	1.19236	0.0135096	up-regulated
SLC37A1	1.19192	4.01637e-11	up-regulated
NID2	1.19142	1.47474e-08	up-regulated
LGALS9	1.19142	8.31639e-06	up-regulated
ANKMY2	1.1897	4.01234e-09	up-regulated
CERS6	1.18885	2.52142e-10	up-regulated
MZB1	1.188	8.12721e-05	up-regulated
PLEK2	1.18773	5.19759e-11	up-regulated
SH3GL1	-1.1867	8.82768e-06	down-regulated
ADAMTS5	1.18604	3.59893e-07	up-regulated
ASS1	1.18592	2.50872e-05	up-regulated
HOXA5	-1.18504	2.18277e-06	down-regulated
PDE4A	1.18481	0.00016899	up-regulated
ME2	1.18363	5.68532e-08	up-regulated
AGFG2	-1.1826	8.88116e-08	down-regulated
SPARCL1	1.1825	0.000162204	up-regulated
EFNA5	-1.18164	4.73854e-12	down-regulated
CHAC1	-1.18117	0.000138856	down-regulated
CORO2A	1.18066	3.40941e-08	up-regulated
PLCD1	-1.18061	5.57384e-09	down-regulated
ROBO1	-1.18012	0.000236405	down-regulated
ARHGAP24	1.17987	1.94038e-06	up-regulated
NDNF	1.17959	1.20392e-05	up-regulated
NNT	1.1785	5.09343e-06	up-regulated
TENM4	-1.17799	5.73471e-10	down-regulated
SS18	-1.17726	1.36804e-07	down-regulated
RBM8A	-1.17641	4.73748e-15	down-regulated
TLR5	-1.17574	7.63869e-09	down-regulated
FOSL2	-1.17523	3.38477e-08	down-regulated
PLD1	-1.17398	9.95125e-06	down-regulated
PHTF2	-1.1733	2.16558e-08	down-regulated
MAPKBP1	-1.17265	5.95581e-12	down-regulated
CHPT1	1.17199	1.06717e-09	up-regulated
SCGN	1.17158	4.47578e-08	up-regulated
MGAT4B	1.17152	7.28872e-11	up-regulated
LXN	1.17151	3.73902e-06	up-regulated
MTERF4	-1.17149	9.90725e-08	down-regulated
HSPG2	1.17113	3.4156e-06	up-regulated
LASP1	1.171	1.71303e-08	up-regulated
KLHL2	-1.17046	1.36192e-09	down-regulated
SLC12A7	1.17044	1.89452e-06	up-regulated
MLLT11	-1.16901	1.77155e-08	down-regulated
RSAD2	1.16886	0.00586832	up-regulated
GFOD1	-1.16679	5.01539e-09	down-regulated
EZH2	-1.16678	1.92004e-05	down-regulated
ENTPD5	1.16641	7.09616e-08	up-regulated
OSBPL3	-1.16548	4.80703e-06	down-regulated
EDN2	-1.16516	3.63365e-08	down-regulated
FAM105A	1.16454	1.56231e-05	up-regulated
CROT	-1.16393	4.29947e-08	down-regulated
CALB2	-1.16229	6.41118e-05	down-regulated
INSIG1	1.15904	0.000436582	up-regulated
MTMR3	-1.15879	2.03381e-12	down-regulated
AREG	-1.15733	0.00383707	down-regulated
CSK	-1.15668	3.13134e-10	down-regulated
PROS1	-1.15662	3.24489e-06	down-regulated
CARMIL1	1.1564	5.2336e-08	up-regulated
CAV2	-1.15625	0.000134014	down-regulated
RAB11FIP1	-1.15565	6.45051e-10	down-regulated
FOLR1	1.15517	0.00114784	up-regulated
NMRK1	-1.15322	2.67171e-07	down-regulated
LIMK2	-1.15282	1.74517e-07	down-regulated
MID1IP1	1.15141	0.000126428	up-regulated
RAP1GAP2	1.15063	4.69156e-06	up-regulated
IFI35	1.15063	0.000399859	up-regulated
BACE2	1.14997	2.73705e-07	up-regulated
RAP1GDS1	-1.1496	1.57417e-07	down-regulated
NOL3	-1.14825	9.51696e-10	down-regulated
TULP3	-1.14691	4.56363e-09	down-regulated
ACO1	1.1452	1.49994e-09	up-regulated
HSPA4	-1.14492	2.26698e-08	down-regulated
PQLC1	-1.14396	1.24371e-08	down-regulated
PLK2	-1.14336	0.000405476	down-regulated
ENDOD1	-1.14247	1.30846e-06	down-regulated
F3	1.1421	8.6193e-06	up-regulated
NETO2	-1.14209	4.65612e-05	down-regulated
TPSB2	1.14121	0.000466528	up-regulated
FBXW7	-1.14087	7.31731e-12	down-regulated
COX11	1.14038	1.28754e-09	up-regulated
NT5C2	-1.14003	3.96817e-07	down-regulated
CLDN15	1.13976	1.02868e-05	up-regulated
IGFBP7	1.13937	0.000173844	up-regulated
ENPP1	1.13749	3.62355e-09	up-regulated
TUBD1	-1.13734	6.69345e-07	down-regulated
CDKN1C	1.13615	2.76405e-05	up-regulated
LPAR6	-1.13526	4.7715e-05	down-regulated
MAPK13	-1.13518	6.91343e-08	down-regulated
VPS9D1	-1.134	3.37918e-13	down-regulated
CPNE3	-1.13352	7.15495e-07	down-regulated
MAP3K4	-1.13345	3.19522e-10	down-regulated
GCC2	1.13266	1.30899e-14	up-regulated
SLC13A4	-1.13225	1.66713e-07	down-regulated
CAB39L	-1.13074	6.44113e-07	down-regulated
CAPN1	-1.1306	5.19511e-07	down-regulated
GPC4	1.12961	6.47838e-07	up-regulated
USP9Y	1.12933	0.0123995	up-regulated
DYNLT3	-1.12918	6.60671e-07	down-regulated
PANK2	-1.12665	3.40051e-10	down-regulated
TPSAB1	1.1264	0.000674865	up-regulated
SLC35D2	1.12623	1.49054e-07	up-regulated
IGHD	1.12613	0.00178964	up-regulated
CCNG2	-1.12545	0.00875392	down-regulated
VPS4B	-1.12516	6.49414e-07	down-regulated
TMEM134	-1.12512	7.33879e-12	down-regulated
EFHD2	1.12481	8.7166e-08	up-regulated
PPCDC	-1.12444	1.24907e-08	down-regulated
BDKRB2	-1.12415	1.1649e-06	down-regulated
TP53BP2	-1.12407	1.89183e-05	down-regulated
RAB15	1.12334	7.44201e-11	up-regulated
ADGRF1	-1.12258	0.0100425	down-regulated
PPP1R12B	1.12216	1.49034e-05	up-regulated
TMEM30B	1.12203	3.01255e-08	up-regulated
MANBA	1.12171	5.12985e-14	up-regulated
SGPL1	-1.12168	7.95942e-08	down-regulated
F12	-1.12153	0.000115614	down-regulated
STRN	-1.12115	2.71205e-07	down-regulated
FDXR	-1.11978	2.80524e-08	down-regulated
TAP2	-1.11958	6.63469e-06	down-regulated
EPHA1	-1.11929	1.31415e-06	down-regulated
ARHGAP6	1.11864	1.13179e-05	up-regulated
SEC62	1.1178	7.23762e-06	up-regulated
MRPS12	1.11763	3.7303e-05	up-regulated
TPMT	1.11723	1.24096e-07	up-regulated
VEZF1	1.11679	7.03858e-11	up-regulated
PPP1R3D	-1.11614	1.06618e-06	down-regulated
ECM2	1.11572	3.00116e-05	up-regulated
FKBPL	-1.11562	1.06744e-11	down-regulated
LGR4	1.11397	1.91071e-07	up-regulated
CYP2J2	-1.11228	4.6288e-05	down-regulated
CTSH	1.11225	3.20576e-08	up-regulated
NDEL1	-1.11207	3.24917e-09	down-regulated
APOL1	1.11192	0.00253516	up-regulated
MECOM	1.11187	4.69138e-07	up-regulated
TYMP	-1.11126	5.24664e-05	down-regulated
RHOF	1.11073	3.78935e-05	up-regulated
GSTA4	-1.11031	2.9071e-05	down-regulated
DUSP1	-1.1102	2.80796e-05	down-regulated
TRIM13	-1.10864	4.56395e-08	down-regulated
CD1C	-1.10846	3.20049e-09	down-regulated
FAM127A	-1.10732	2.9016e-07	down-regulated
MTSS1	-1.10728	2.60743e-06	down-regulated
AKAP12	1.10726	0.000248626	up-regulated
AFDN	-1.10615	4.53525e-08	down-regulated
ACKR3	-1.10517	0.00032854	down-regulated
GINS3	-1.10494	3.29592e-08	down-regulated
ADAP1	1.10453	3.75062e-08	up-regulated
LTBP3	-1.10442	5.35445e-08	down-regulated
ZNF91	1.10423	5.65807e-05	up-regulated
NADK	1.10421	5.3994e-06	up-regulated
FRMD8	-1.10249	3.02159e-09	down-regulated
CTPS1	-1.10167	6.18144e-06	down-regulated
SCPEP1	-1.1007	8.78081e-07	down-regulated
STX3	1.09944	3.06511e-10	up-regulated
TMEM43	-1.09941	1.46324e-11	down-regulated
AQP5	1.09939	8.36782e-07	up-regulated
PLEKHM1	-1.09922	5.93181e-08	down-regulated
ZNF22	1.09806	3.2646e-09	up-regulated
NDRG2	-1.09798	9.92692e-09	down-regulated
FBXO34	-1.09733	3.85905e-09	down-regulated
DNAJB2	-1.09601	1.77033e-08	down-regulated
HDAC9	1.0955	1.20576e-05	up-regulated
NEFM	-1.09543	0.0270112	down-regulated
IGFBP5	1.09492	0.009577	up-regulated
EGOT	-1.09467	6.54857e-06	down-regulated
H2AFY2	-1.09456	1.77712e-09	down-regulated
LRP6	1.09351	1.47013e-13	up-regulated
HOXA10	1.09239	6.41352e-05	up-regulated
HES1	-1.09205	1.80046e-10	down-regulated
UBAP1	-1.09186	6.85373e-09	down-regulated
HOMER1	-1.0885	1.2845e-06	down-regulated
GDE1	1.08814	3.47584e-07	up-regulated
TMEM159	-1.08783	4.0078e-05	down-regulated
ZNF195	1.08751	1.81116e-09	up-regulated
YIPF5	1.08699	0.000346928	up-regulated
RBMS1	-1.08681	3.90573e-06	down-regulated
RNF144A	-1.08676	7.37116e-11	down-regulated
PLS3	-1.08647	0.000356345	down-regulated
ANGPTL2	1.08616	6.22411e-08	up-regulated
ADAMTS1	1.08611	0.000268577	up-regulated
SLC2A1	-1.08594	1.65696e-05	down-regulated
TOLLIP	-1.08581	1.08057e-08	down-regulated
CLEC10A	-1.08568	9.12153e-08	down-regulated
CDHR1	-1.08404	1.32913e-07	down-regulated
COX7A1	1.08275	6.42769e-06	up-regulated
BDH2	1.08257	7.7235e-11	up-regulated
CLTB	-1.08229	1.27892e-06	down-regulated
ALOX5	-1.07978	0.000103174	down-regulated
HBB	1.07955	0.026238	up-regulated
NANS	1.0795	3.33402e-11	up-regulated
PLAT	1.07931	0.0145738	up-regulated
GPD1	1.07872	9.39406e-08	up-regulated
ATF7IP2	1.07861	9.90248e-06	up-regulated
BMP2K	-1.07822	3.9378e-07	down-regulated
FAM120C	-1.07806	8.45947e-12	down-regulated
GAS1	-1.07774	6.76045e-06	down-regulated
AKAP7	1.07658	0.000561921	up-regulated
MTF1	-1.0736	2.33385e-13	down-regulated
FAM149A	1.07319	7.77866e-06	up-regulated
NHP2	-1.07272	1.23304e-08	down-regulated
DAAM2	1.07231	3.39795e-06	up-regulated
C11orf49	1.07161	1.50335e-11	up-regulated
SH3PXD2A	-1.07114	1.43402e-09	down-regulated
PON2	1.07114	2.30096e-08	up-regulated
SNX24	-1.07096	7.75391e-06	down-regulated
MGAT2	1.07057	3.49705e-08	up-regulated
DHRS7	1.07049	3.47276e-05	up-regulated
DHRS9	-1.07043	0.0146563	down-regulated
NPL	-1.07035	2.88426e-07	down-regulated
ARSF	-1.07023	1.9345e-09	down-regulated
SMPDL3A	1.06996	3.86367e-06	up-regulated
CTH	1.06981	0.00137723	up-regulated
MYCN	1.06938	3.8476e-06	up-regulated
EDN1	1.06904	2.96349e-06	up-regulated
TTC39A	1.06872	3.70465e-10	up-regulated
PTGIS	1.0676	6.47444e-05	up-regulated
ITPKA	1.067	1.99356e-05	up-regulated
TMEM57	-1.06673	1.13909e-05	down-regulated
RNF186	1.06648	0.000366745	up-regulated
AGAP1	1.06601	6.46093e-11	up-regulated
GTPBP2	-1.06561	5.43524e-09	down-regulated
ANOS1	-1.06556	8.65964e-07	down-regulated
PTP4A2	1.06397	6.26129e-11	up-regulated
PEAK1	1.06392	4.41866e-10	up-regulated
UBE2E1	-1.06333	2.14675e-09	down-regulated
KEAP1	-1.06327	3.49899e-12	down-regulated
REL	-1.06293	2.68759e-05	down-regulated
SP100	1.06283	1.5526e-10	up-regulated
CLIC4	1.06254	1.43367e-06	up-regulated
ZFAND5	-1.05945	6.15073e-10	down-regulated
GGA2	-1.05906	4.91868e-08	down-regulated
PYGB	1.0588	6.87153e-08	up-regulated
PLVAP	1.05835	0.00019124	up-regulated
PPP1CB	-1.05834	0.0128094	down-regulated
IGLJ3	1.05822	0.000137701	up-regulated
WWOX	-1.05692	9.75784e-08	down-regulated
LOXL1	1.05584	8.85854e-07	up-regulated
NCK1	-1.0557	0.000186335	down-regulated
KLK5	-1.05556	0.0111195	down-regulated
PF4	1.05538	8.99759e-08	up-regulated
PRMT1	1.054	7.92893e-05	up-regulated
SET	-1.05374	0.00296066	down-regulated
TCF12	1.05354	4.60938e-09	up-regulated
MPC2	1.05316	8.29765e-10	up-regulated
CD151	1.05279	1.12989e-08	up-regulated
HOXA11	1.05274	6.36305e-08	up-regulated
CLN5	1.05264	1.79637e-07	up-regulated
IGSF3	-1.05255	4.99067e-10	down-regulated
RHOQ	1.05241	7.62259e-07	up-regulated
ITIH5	1.0521	1.8307e-05	up-regulated
MEST	1.05152	4.43334e-05	up-regulated
HSPA13	1.05117	7.04582e-07	up-regulated
FAM174B	1.05109	2.86473e-05	up-regulated
ACOT9	1.0507	4.42208e-07	up-regulated
IRX4	-1.05041	1.10357e-06	down-regulated
NLRP2	-1.05021	0.0269514	down-regulated
ADAM9	1.05018	2.63334e-13	up-regulated
UQCR10	1.05008	2.93881e-07	up-regulated
CCL2	1.04985	1.40497e-05	up-regulated
PLLP	1.04954	6.27421e-06	up-regulated
CXCL2	1.04951	0.0133935	up-regulated
COPG1	1.04828	3.65946e-06	up-regulated
TP73-AS1	-1.04782	3.03217e-08	down-regulated
PLEKHF1	-1.0478	8.37234e-05	down-regulated
PRKAG2	1.04717	2.03793e-13	up-regulated
OVOL2	1.04715	4.47814e-09	up-regulated
DBP	-1.04706	2.87821e-05	down-regulated
SUSD6	-1.04687	7.80373e-10	down-regulated
ELL2	-1.04561	0.000714847	down-regulated
SERPINA4	1.04535	0.000799909	up-regulated
NR2C1	1.04454	1.71252e-05	up-regulated
DNAJC15	1.04419	6.39322e-06	up-regulated
RPL38	-1.04385	0.0494825	down-regulated
TBX3	1.04375	0.000156714	up-regulated
PID1	1.04346	2.66881e-06	up-regulated
WNK1	-1.04279	2.28868e-07	down-regulated
CTBP2	1.04265	4.26591e-10	up-regulated
POLB	-1.0406	8.08391e-06	down-regulated
ACOX3	-1.04035	6.25681e-09	down-regulated
DDIT4	-1.03992	6.87651e-07	down-regulated
PXN	1.03968	2.05298e-06	up-regulated
CEACAM1	-1.03956	0.00393377	down-regulated
HK1	-1.03801	3.8386e-12	down-regulated
MKNK2	-1.03744	1.1887e-05	down-regulated
P3H4	1.03485	3.01241e-08	up-regulated
SH3BP5	-1.03463	9.12847e-10	down-regulated
DNAJC22	1.0342	9.1416e-06	up-regulated
HEXA	1.03415	1.86399e-08	up-regulated
ZNF304	-1.03391	1.72334e-07	down-regulated
DEF8	-1.03384	6.20309e-10	down-regulated
SLC16A2	1.03362	4.23834e-07	up-regulated
NBEAL2	-1.03293	9.64549e-08	down-regulated
IFT20	1.03195	5.38744e-14	up-regulated
ITM2A	1.03091	4.24931e-05	up-regulated
MLLT3	1.03035	1.39086e-05	up-regulated
PELI2	1.03004	0.00178855	up-regulated
SLC35A1	1.02999	3.89964e-07	up-regulated
AMPD1	1.02955	2.7408e-05	up-regulated
JAG2	-1.02843	2.45007e-10	down-regulated
SAMHD1	-1.02822	4.91024e-08	down-regulated
MYDGF	1.02775	1.06863e-09	up-regulated
ZCCHC2	1.02685	6.12112e-06	up-regulated
CNP	-1.02675	2.17709e-12	down-regulated
ACVR1	1.02614	2.25556e-10	up-regulated
SLC16A5	1.02547	0.000180001	up-regulated
PARP8	1.02535	3.15446e-09	up-regulated
WDR4	-1.02405	9.37662e-05	down-regulated
ACOT13	1.02312	5.87744e-06	up-regulated
SPDEF	1.02281	8.02934e-08	up-regulated
IL23A	-1.02225	8.2907e-05	down-regulated
PHLPP2	1.0218	2.06308e-05	up-regulated
NINJ2	-1.0218	1.17901e-08	down-regulated
HSD17B10	-1.02171	1.25445e-10	down-regulated
AGT	1.02155	1.20528e-06	up-regulated
SUCLG2	1.02096	4.19119e-07	up-regulated
C1RL	1.02082	1.04007e-06	up-regulated
EXT1	1.02016	3.32202e-09	up-regulated
PFN1	1.01987	5.78295e-05	up-regulated
SSPN	1.01943	0.000294274	up-regulated
PLEKHM2	-1.01942	5.2505e-12	down-regulated
ISG20	1.01938	1.94643e-05	up-regulated
HEXIM1	-1.0193	3.94378e-10	down-regulated
ADGRL3	1.01884	1.51841e-08	up-regulated
VCAM1	1.01856	0.00907305	up-regulated
KRT32	-1.0185	1.88857e-11	down-regulated
ADGRF5	1.01714	4.3568e-06	up-regulated
NKTR	1.01696	2.35634e-08	up-regulated
KIAA1033	1.01664	7.38044e-08	up-regulated
MAP2K4	-1.01626	3.57485e-08	down-regulated
DDB2	-1.01541	1.1097e-07	down-regulated
MYOZ1	-1.01526	1.20921e-05	down-regulated
STC1	1.01362	2.68762e-05	up-regulated
PADI1	-1.01343	2.98834e-05	down-regulated
RPP40	-1.01327	0.000102476	down-regulated
FBXO3	-1.01273	1.78366e-08	down-regulated
MARC2	1.01182	3.33513e-05	up-regulated
BARD1	-1.01128	1.18155e-06	down-regulated
HDAC4	-1.01125	1.35943e-07	down-regulated
TMED5	1.01047	4.5064e-12	up-regulated
NCF2	-1.01034	1.09619e-05	down-regulated
DHX35	-1.00994	6.35862e-06	down-regulated
ABCG1	1.00969	0.00440712	up-regulated
SMAD5-AS1	-1.00955	2.80732e-10	down-regulated
WWC3	-1.00879	9.9309e-07	down-regulated
ENTPD4	1.00873	3.9574e-12	up-regulated
EVI5	1.00838	1.96899e-09	up-regulated
CTSC	1.00768	5.8377e-07	up-regulated
COX20	1.00726	7.65068e-08	up-regulated
UPF3B	-1.00696	1.41696e-09	down-regulated
RCN1	1.0066	7.68141e-06	up-regulated
FUT3	-1.0052	0.000854721	down-regulated
PARP4	1.00519	5.29009e-12	up-regulated
CRYZ	1.00508	1.34529e-07	up-regulated
SPATA20	1.00454	6.45284e-05	up-regulated
RLF	-1.00303	1.11871e-08	down-regulated
SLC25A24	1.00187	1.89509e-08	up-regulated
HOXA3	-1.00179	8.94631e-08	down-regulated
SPARC	1.00141	5.58834e-05	up-regulated
MIA3	1.00137	2.76193e-05	up-regulated
PRCP	-1.00108	7.88734e-06	down-regulated
SSR2	0.999905	2.32261e-07	up-regulated
COL5A1	0.999274	7.60077e-05	up-regulated
JAM3	0.998591	0.000110517	up-regulated
CEP290	0.998522	1.00285e-07	up-regulated
DUSP11	-0.998266	4.64923e-07	down-regulated
TRAF4	0.996973	8.96682e-10	up-regulated
GHR	-0.996799	0.00253079	down-regulated
VIPR1	0.9965	2.24791e-07	up-regulated
TPD52L2	-0.996437	8.67386e-08	down-regulated
TRANK1	0.996261	4.79864e-05	up-regulated
ASPH	0.996095	3.57198e-08	up-regulated
RECQL	-0.996081	7.37231e-05	down-regulated
HLTF	0.995439	2.02236e-08	up-regulated
CBX1	-0.994905	4.44225e-12	down-regulated
MXRA5	0.992863	1.0388e-05	up-regulated
IPCEF1	-0.992652	3.10651e-08	down-regulated
ACADM	-0.992651	1.12683e-05	down-regulated
AKTIP	-0.992609	2.61361e-09	down-regulated
C11orf80	-0.992224	2.8811e-06	down-regulated
ARFGAP3	0.992205	1.0594e-08	up-regulated
ARHGAP32	-0.992054	2.55898e-06	down-regulated
CCDC6	-0.990947	2.23414e-08	down-regulated
METAP1	-0.99094	8.25709e-11	down-regulated
PBX3	-0.990818	1.40094e-06	down-regulated
WHSC1L1	0.990745	5.42912e-06	up-regulated
PPP2R3A	-0.990657	0.000283214	down-regulated
CHD1L	0.990426	3.13232e-09	up-regulated
SLC22A5	0.990307	3.03354e-08	up-regulated
2025-03-07	-0.990165	5.35143e-08	down-regulated
LY96	0.989858	0.000324761	up-regulated
CPT1A	0.988659	5.32825e-06	up-regulated
CNGA1	-0.988095	0.00015497	down-regulated
CSNK1E	-0.987737	1.58877e-05	down-regulated
CNNM3	0.987049	3.14306e-07	up-regulated
DPY19L1	0.986598	1.73766e-06	up-regulated
FNBP1L	0.986527	1.40896e-07	up-regulated
MICALL2	0.986371	9.7686e-05	up-regulated
BEX3	-0.98526	0.000264972	down-regulated
MPDU1	0.985028	0.000166815	up-regulated
ID1	0.984572	0.00882273	up-regulated
RAP1GAP	0.983802	0.00687677	up-regulated
SPRED2	0.982629	1.64894e-09	up-regulated
PHC2	0.981349	6.68399e-08	up-regulated
PKP3	-0.980943	0.00244799	down-regulated
ZNF148	0.980215	3.52007e-06	up-regulated
GAL3ST1	0.979909	2.34279e-07	up-regulated
CXCL12	0.979645	0.000270208	up-regulated
HSD17B8	-0.97952	2.19409e-09	down-regulated
TNFRSF21	0.979429	4.04188e-06	up-regulated
MOSPD2	-0.97873	4.6036e-11	down-regulated
CENPC	-0.97781	3.97583e-07	down-regulated
TICAM1	-0.97767	0.000888103	down-regulated
NAV2	-0.976386	5.92666e-07	down-regulated
CYB5A	0.976316	1.42016e-08	up-regulated
NUP153	-0.976314	1.42193e-08	down-regulated
DBNDD1	-0.976303	6.90184e-09	down-regulated
ISG15	0.976167	0.000948417	up-regulated
RGS3	0.976078	1.10765e-08	up-regulated
FZD4	0.975419	8.30317e-05	up-regulated
ITGA6	0.975339	5.40968e-06	up-regulated
SKIL	0.974596	5.90111e-07	up-regulated
GLDC	-0.974074	6.30166e-06	down-regulated
MOGAT2	0.972575	7.54798e-06	up-regulated
SPRY4	0.971645	1.19159e-08	up-regulated
FABP4	0.970446	0.00321342	up-regulated
EHF	-0.97033	0.00701129	down-regulated
TANK	0.970223	2.14119e-06	up-regulated
PARP12	0.969337	0.000239213	up-regulated
BTG2	0.969227	7.25733e-07	up-regulated
PDLIM3	0.968988	0.00152345	up-regulated
EML3	-0.968986	8.01735e-06	down-regulated
MAST2	0.968805	2.77527e-08	up-regulated
GMNN	0.968542	1.51911e-11	up-regulated
ZNHIT6	-0.968038	7.55232e-08	down-regulated
KCNK1	0.966849	3.71126e-08	up-regulated
FBLN5	0.965047	2.36172e-05	up-regulated
KCNS3	-0.964592	3.20099e-05	down-regulated
PHGDH	-0.964443	0.000160087	down-regulated
BLVRB	-0.964414	4.78443e-06	down-regulated
CITED2	-0.964354	0.00609917	down-regulated
HNF1B	0.964263	3.99338e-07	up-regulated
BOK	-0.962658	2.29041e-09	down-regulated
HAPLN1	0.962335	1.44259e-08	up-regulated
KCNMB1	0.961494	0.000272201	up-regulated
LMO4	0.959981	1.08705e-05	up-regulated
PRDX4	0.958419	5.62363e-07	up-regulated
AHI1	0.958269	0.000169841	up-regulated
TMEM243	0.957957	1.44547e-09	up-regulated
RAP2B	-0.95759	0.00228201	down-regulated
SDC3	0.957433	1.25132e-06	up-regulated
SAMD4A	0.95741	0.000118714	up-regulated
SMARCA4	-0.957209	2.18284e-08	down-regulated
FGF9	0.956825	3.94461e-05	up-regulated
PON3	0.956469	1.05843e-07	up-regulated
REEP4	-0.955603	2.39702e-09	down-regulated
PACSIN3	-0.955027	8.4742e-10	down-regulated
KLHL18	-0.953536	3.16507e-10	down-regulated
RHBDF2	-0.953461	5.47543e-08	down-regulated
SLC22A18AS	0.952999	5.45984e-06	up-regulated
MYLIP	-0.952995	8.79928e-10	down-regulated
MFSD6	-0.952539	1.53718e-07	down-regulated
CPVL	-0.95212	0.000765949	down-regulated
SYK	-0.951728	3.57807e-06	down-regulated
LRP5	0.951595	0.000101177	up-regulated
TGFBI	0.951537	1.55445e-05	up-regulated
FNDC4	-0.951483	2.72513e-05	down-regulated
AKIP1	-0.951365	1.8267e-11	down-regulated
PDZRN3	-0.951066	2.57219e-06	down-regulated
ERC1	-0.950869	1.27903e-11	down-regulated
TUSC3	-0.949932	0.000112607	down-regulated
AHNAK	-0.949729	2.87552e-06	down-regulated
MIOS	-0.949431	3.61804e-09	down-regulated
CRYM	-0.949197	6.32463e-05	down-regulated
MRC2	-0.94909	9.47934e-08	down-regulated
CASK	0.949055	4.48961e-10	up-regulated
KIF2A	-0.949033	1.5848e-05	down-regulated
CAPG	-0.948708	1.99205e-06	down-regulated
RPS6KB2	-0.947388	1.69105e-09	down-regulated
PIEZO1	-0.947175	6.13792e-06	down-regulated
PTTG1IP	0.947169	1.5144e-06	up-regulated
NSFL1C	-0.946476	2.73536e-09	down-regulated
OR7E14P	-0.946076	1.55422e-05	down-regulated
TBL1X	-0.945276	4.39461e-09	down-regulated
LAMA2	0.944927	2.13842e-06	up-regulated
CORO1A	-0.944725	2.7854e-05	down-regulated
POLR3B	-0.942703	1.01168e-10	down-regulated
SH3TC1	-0.942624	0.00020655	down-regulated
SPSB3	-0.941184	2.84689e-06	down-regulated
FRMD4A	-0.940683	2.52623e-07	down-regulated
CAST	-0.93843	8.46592e-06	down-regulated
CYFIP2	0.938302	0.0140692	up-regulated
ENSA	-0.938296	6.72647e-10	down-regulated
EPB41L4A-AS2	-0.938209	2.99807e-08	down-regulated
MGLL	-0.937986	9.30329e-06	down-regulated
RNF141	-0.937894	0.00257877	down-regulated
ENO1	-0.937617	1.26163e-05	down-regulated
CDR2L	0.937491	1.36944e-05	up-regulated
ZCCHC24	0.936956	4.43854e-07	up-regulated
PDZD8	0.936683	1.57421e-05	up-regulated
SEC24A	0.935824	1.45841e-11	up-regulated
KIFC3	-0.934977	1.74829e-10	down-regulated
CDCA4	-0.934879	4.6562e-07	down-regulated
HIST2H2BE	-0.934785	0.000175532	down-regulated
ZDHHC4	0.934779	3.06423e-09	up-regulated
GGH	-0.934247	0.00634886	down-regulated
CDIP1	-0.933414	7.96156e-09	down-regulated
FSCN1	-0.933038	9.10282e-05	down-regulated
CSGALNACT1	0.932593	0.000557804	up-regulated
TXN	-0.930982	0.0328976	down-regulated
ALDH7A1	-0.930131	6.27888e-07	down-regulated
NME7	-0.929211	0.00283368	down-regulated
ATP1B3	-0.928544	0.00153349	down-regulated
TTC13	0.928107	3.8032e-06	up-regulated
UNG	-0.927914	2.57374e-08	down-regulated
OXSR1	-0.927621	1.58181e-05	down-regulated
P4HTM	0.927475	2.81039e-06	up-regulated
GMDS	0.927026	0.00017397	up-regulated
GGTLC1	0.926279	5.06894e-07	up-regulated
GTPBP4	-0.926263	7.13037e-07	down-regulated
C9orf3	-0.925964	5.75643e-06	down-regulated
HMGB2	-0.925938	0.000101494	down-regulated
HADH	0.925896	9.6547e-06	up-regulated
SMA4	0.925436	1.4846e-07	up-regulated
LRP8	-0.925131	1.05134e-07	down-regulated
RAI14	0.924466	1.59403e-06	up-regulated
BLMH	-0.924003	4.01798e-08	down-regulated
ATP6V0B	0.923666	1.31652e-07	up-regulated
TM9SF2	0.922761	2.75071e-11	up-regulated
MOB3B	0.922734	0.000161623	up-regulated
AMFR	-0.922499	5.14796e-07	down-regulated
ARHGEF10L	-0.922295	4.80074e-07	down-regulated
UBE2D1	-0.922259	0.000662518	down-regulated
PAF1	-0.921956	2.97987e-09	down-regulated
DET1	0.921527	4.33557e-06	up-regulated
IL22RA1	-0.921271	1.2031e-05	down-regulated
TES	0.920924	2.29676e-10	up-regulated
GNB2	-0.920203	1.19295e-06	down-regulated
LMNB2	-0.920176	6.16185e-07	down-regulated
PBXIP1	0.920123	0.000320765	up-regulated
C14orf132	-0.920018	1.0548e-07	down-regulated
CRTAC1	-0.919588	1.14991e-05	down-regulated
ARHGEF40	0.919197	1.34698e-11	up-regulated
CXCR4	0.919137	0.0313205	up-regulated
ABCA7	-0.918763	7.59447e-11	down-regulated
CREB3	0.917873	4.45898e-11	up-regulated
ATP5E	0.91764	0.00142013	up-regulated
MCM2	-0.917496	3.79163e-06	down-regulated
PSPH	-0.917419	2.68426e-06	down-regulated
ITGA3	0.917362	4.19321e-07	up-regulated
ABCB6	-0.916737	3.49498e-12	down-regulated
PAM	0.916426	1.78207e-08	up-regulated
ZZEF1	0.916218	3.02093e-07	up-regulated
EFCAB11	-0.916114	1.90566e-05	down-regulated
FRZB	0.916028	1.53435e-06	up-regulated
LARP6	0.914909	0.000133786	up-regulated
TRIM15	0.914879	9.94019e-05	up-regulated
APPL1	-0.913908	6.73788e-08	down-regulated
HBP1	-0.913552	1.17961e-05	down-regulated
ZNF587	0.913419	1.71623e-09	up-regulated
MCM5	-0.912069	5.06167e-05	down-regulated
TTR	0.911901	0.00545487	up-regulated
GALNT3	0.911836	2.11622e-13	up-regulated
CYLD	-0.91181	4.63882e-08	down-regulated
ALG5	0.911678	9.74224e-10	up-regulated
SFT2D2	-0.910805	6.10116e-07	down-regulated
TMEM254	-0.91033	9.27151e-06	down-regulated
EPB41L4A	-0.909971	8.21154e-06	down-regulated
RXRA	-0.90986	5.81297e-11	down-regulated
BEX1	0.909799	0.000756102	up-regulated
RASAL1	-0.908772	5.42659e-07	down-regulated
PPP2R2A	-0.908077	8.41531e-05	down-regulated
KLHDC2	0.907819	4.80471e-09	up-regulated
HIVEP2	-0.906184	2.55483e-10	down-regulated
ZBTB18	0.90611	5.80587e-07	up-regulated
EBAG9	0.905954	1.58788e-08	up-regulated
BCKDHA	-0.905414	1.2247e-05	down-regulated
ANXA5	0.904679	1.46832e-07	up-regulated
TIPARP	-0.904304	3.38471e-06	down-regulated
SMAGP	-0.904058	7.448e-05	down-regulated
TNFAIP8	-0.904	1.24023e-07	down-regulated
GSTT2	-0.903534	0.00218628	down-regulated
MBOAT2	-0.903334	7.1041e-06	down-regulated
FGD1	-0.902742	8.41304e-09	down-regulated
PRR13	0.902285	1.07491e-05	up-regulated
KDELR1	0.901672	9.43998e-07	up-regulated
CELSR3	0.901637	6.31714e-08	up-regulated
FBXW11	-0.899729	2.5006e-08	down-regulated
KLHDC8A	-0.899712	0.000202697	down-regulated
EIF2B4	-0.899499	2.54708e-12	down-regulated
MICAL1	0.899455	3.31144e-06	up-regulated
FKSG49	0.899207	2.28148e-05	up-regulated
RABIF	-0.899141	9.3614e-06	down-regulated
ZNF189	0.899075	9.74557e-11	up-regulated
RBM10	-0.898851	1.53333e-08	down-regulated
DENND4C	0.898309	1.13643e-08	up-regulated
KMT5A	-0.897479	0.000111059	down-regulated
CYP26B1	-0.896769	1.64039e-06	down-regulated
SSR3	0.896739	3.63023e-08	up-regulated
C1orf116	-0.896479	6.66446e-05	down-regulated
COPB1	0.896405	2.59959e-14	up-regulated
FANCE	-0.896084	3.37433e-10	down-regulated
PNN	0.895659	0.00204634	up-regulated
ALDOC	-0.895641	2.55634e-05	down-regulated
MGAT5	0.8956	7.68374e-08	up-regulated
TUBBP5	-0.894794	7.17174e-05	down-regulated
PLEKHB2	0.894152	2.26957e-08	up-regulated
MRPS35	0.893341	8.15578e-12	up-regulated
ITGB1	0.893314	1.11976e-11	up-regulated
MCAM	0.892958	0.000275381	up-regulated
PAFAH2	0.892851	6.50179e-06	up-regulated
STX6	-0.892757	2.27875e-11	down-regulated
TLE1	0.892578	3.1906e-08	up-regulated
HPS4	-0.891573	3.81624e-13	down-regulated
CCL22	-0.891343	1.6241e-08	down-regulated
ADH5	0.891145	2.03014e-09	up-regulated
RAB26	0.891109	0.000118234	up-regulated
RALGPS1	0.891002	3.08286e-06	up-regulated
SLC25A15	0.890933	5.60061e-10	up-regulated
2025-09-15	0.890771	2.34386e-09	up-regulated
SMURF1	-0.890268	3.13428e-08	down-regulated
NOTCH2NL	-0.890204	1.74919e-05	down-regulated
SLC17A9	0.889883	1.57025e-07	up-regulated
SEPT9	0.889841	0.00074543	up-regulated
DLEU2	-0.889248	4.44171e-06	down-regulated
CFLAR	-0.889152	4.76125e-05	down-regulated
ZNF329	-0.888083	7.96908e-06	down-regulated
DDX52	-0.887355	3.32381e-06	down-regulated
ACP2	0.887201	2.55852e-07	up-regulated
NUDT1	-0.887129	6.11896e-06	down-regulated
FEM1B	-0.887088	1.90164e-06	down-regulated
PLAUR	0.886614	0.000800129	up-regulated
BPGM	-0.885766	0.0109967	down-regulated
NXN	-0.885485	0.000249323	down-regulated
PPM1F	-0.885329	9.80694e-12	down-regulated
TEAD1	-0.884591	1.72551e-05	down-regulated
AVL9	0.884143	1.26974e-09	up-regulated
AGPAT4	-0.883651	7.7328e-06	down-regulated
CYTH2	-0.883599	1.93016e-09	down-regulated
GNAI3	-0.882746	6.262e-06	down-regulated
PROCR	0.882638	3.13015e-08	up-regulated
PPP1R14B	-0.882505	1.89749e-07	down-regulated
SERPINE2	-0.882421	0.000430306	down-regulated
CAPN3	-0.881799	4.51547e-06	down-regulated
TBL1XR1	0.881508	7.34604e-07	up-regulated
NFE2L2	-0.881027	0.00772285	down-regulated
HSPA5	0.881009	1.78958e-05	up-regulated
DBI	-0.880942	0.0111474	down-regulated
MOK	0.880651	2.9714e-07	up-regulated
BACH1	-0.880642	4.07555e-05	down-regulated
SEC16A	0.880471	6.87476e-06	up-regulated
ACADS	0.879698	8.54618e-07	up-regulated
SEMA5A	-0.879373	1.09633e-07	down-regulated
GNS	0.879163	8.90132e-05	up-regulated
SLC11A2	-0.879128	3.92721e-08	down-regulated
TCEAL9	0.878904	0.000249032	up-regulated
RASA3	0.878658	6.01836e-08	up-regulated
C5orf30	0.877127	0.00405331	up-regulated
CCNO	0.876802	1.00806e-05	up-regulated
GINS1	-0.876212	0.000332014	down-regulated
PSAT1	-0.876159	1.49848e-05	down-regulated
BTNL3	0.875927	0.000227982	up-regulated
PGPEP1	0.875888	2.24344e-05	up-regulated
PTPRZ1	-0.875879	0.0162658	down-regulated
SYNCRIP	-0.875737	8.05867e-06	down-regulated
NSDHL	-0.87522	3.04402e-05	down-regulated
ARFIP2	0.875151	1.61121e-05	up-regulated
EIF4G2	-0.874916	0.0463432	down-regulated
RAB21	-0.871784	3.75405e-09	down-regulated
ADK	-0.871438	0.00453266	down-regulated
RHBDF1	-0.871392	5.45472e-07	down-regulated
SEPT11	0.870869	4.67644e-13	up-regulated
CD163	0.870773	5.25953e-05	up-regulated
OGDH	0.870708	0.000627437	up-regulated
MEF2C	0.870557	8.69169e-05	up-regulated
MAFG	-0.870068	3.03843e-07	down-regulated
COQ4	-0.8689	1.43804e-08	down-regulated
HLA-G	0.868878	0.000213507	up-regulated
CDC42EP3	0.868677	9.25305e-05	up-regulated
APLNR	0.867452	4.07435e-05	up-regulated
CD177	-0.866555	0.00117599	down-regulated
ZNF813	-0.866367	2.1001e-08	down-regulated
SLC7A11	0.866269	0.00566272	up-regulated
PTGES	-0.86616	0.00044592	down-regulated
SDC1	-0.865619	4.75252e-06	down-regulated
CEL	-0.865294	0.0130665	down-regulated
ATP6V1D	-0.864995	3.01087e-06	down-regulated
CCDC85C	-0.863365	9.91347e-09	down-regulated
PPOX	-0.862732	2.03027e-10	down-regulated
EGR1	0.862491	0.0390601	up-regulated
ZNF606	-0.862168	8.44011e-08	down-regulated
SRI	0.862084	7.07588e-06	up-regulated
ITFG1	0.861593	1.21261e-10	up-regulated
ADIPOR1	-0.861485	3.58902e-07	down-regulated
TM9SF3	0.861293	3.93197e-06	up-regulated
CRLF3	-0.861153	2.48373e-05	down-regulated
IL13RA1	-0.861135	1.74128e-11	down-regulated
ARPC2	-0.860593	0.0132138	down-regulated
PER3	-0.859454	0.00208485	down-regulated
ZNF532	-0.859408	3.72571e-06	down-regulated
SGCB	0.859295	8.21858e-07	up-regulated
BTN3A3	0.858917	0.00013798	up-regulated
LOC100996756	-0.858648	3.49676e-06	down-regulated
EIF4A3	-0.858599	6.87088e-07	down-regulated
COPB2	0.858564	1.46786e-09	up-regulated
PGLYRP4	-0.858442	7.75045e-05	down-regulated
RSF1	0.858412	2.49493e-10	up-regulated
AKAP13	0.857572	6.12072e-05	up-regulated
CDKN2AIP	-0.856819	0.00158487	down-regulated
TINAGL1	0.856797	1.77104e-05	up-regulated
KIAA0930	-0.856437	2.31222e-08	down-regulated
VPS37B	-0.856068	2.08192e-05	down-regulated
TCTA	0.854963	2.23954e-05	up-regulated
CD2AP	0.854927	5.46095e-09	up-regulated
FLNB	0.854716	0.000168768	up-regulated
PSMC6	-0.854396	0.000217146	down-regulated
CRYL1	0.853427	4.57948e-07	up-regulated
TMEM184B	0.853258	9.3887e-08	up-regulated
SPATA2	0.85282	8.77257e-09	up-regulated
ATP5S	-0.852709	3.98251e-06	down-regulated
TNFRSF1B	0.852425	0.00076027	up-regulated
ITM2B	-0.851949	0.026936	down-regulated
RRAGC	-0.851824	8.99333e-10	down-regulated
TESK2	-0.851594	4.71026e-09	down-regulated
TALDO1	-0.85101	0.000400989	down-regulated
STARD5	-0.850968	0.000116249	down-regulated
PCDH7	0.850778	0.00270307	up-regulated
RAPGEF5	-0.850727	1.255e-06	down-regulated
FRYL	0.85048	7.42896e-12	up-regulated
PRMT5	-0.850158	0.000197433	down-regulated
TMEM131	0.849879	1.54689e-08	up-regulated
SLCO2A1	0.848744	2.06153e-05	up-regulated
KIT	0.848193	0.004494	up-regulated
XPOT	-0.84794	1.10517e-07	down-regulated
SLC12A8	0.84747	1.95741e-05	up-regulated
PDZD3	0.84745	1.38673e-05	up-regulated
KIF1C	-0.846066	2.32675e-08	down-regulated
TSPO	-0.845308	7.90583e-05	down-regulated
N4BP2L1	-0.845152	2.91113e-05	down-regulated
ZNF273	-0.844887	0.00508722	down-regulated
TPST1	-0.844693	8.56967e-08	down-regulated
SHC2	0.844283	5.93544e-06	up-regulated
SLC38A10	0.84426	3.75083e-06	up-regulated
ARL8B	-0.843935	3.31471e-09	down-regulated
PPP2R3C	0.843781	1.19455e-07	up-regulated
CLEC11A	-0.843702	4.84437e-12	down-regulated
PPP1R7	-0.843546	1.32027e-10	down-regulated
ANKRD10	0.843131	0.00313339	up-regulated
ZMYND8	0.843109	0.000103055	up-regulated
RNF8	-0.842766	9.60503e-10	down-regulated
LGALSL	-0.842548	7.98807e-07	down-regulated
HGS	-0.842415	1.23131e-08	down-regulated
PIK3C2A	0.842409	8.14417e-10	up-regulated
ST3GAL5	0.841507	5.66047e-05	up-regulated
AQP1	0.841334	0.0145452	up-regulated
TMEM214	0.841328	1.51281e-05	up-regulated
LLGL1	-0.841122	2.19115e-07	down-regulated
PIGT	0.841041	1.22157e-11	up-regulated
SLC20A1	0.840419	8.75225e-06	up-regulated
TBL3	-0.839696	9.62556e-11	down-regulated
PINK1	-0.839565	7.60907e-10	down-regulated
ABCG2	0.839309	0.046769	up-regulated
PARVA	0.83861	2.67737e-06	up-regulated
RABAC1	0.838166	0.000252548	up-regulated
SPTLC1	-0.838133	1.76529e-07	down-regulated
TCEB2	0.8381	0.000209997	up-regulated
NIPA2	0.83776	2.73081e-12	up-regulated
ACO2	0.83719	3.62186e-05	up-regulated
SLC10A3	-0.836981	7.01454e-08	down-regulated
KIZ	0.836116	2.60179e-06	up-regulated
BSG	0.836083	0.000426764	up-regulated
RNF13	0.835598	1.96567e-06	up-regulated
DYNC2LI1	0.83557	1.57249e-05	up-regulated
ITSN2	-0.835403	4.73132e-06	down-regulated
MIS18A	-0.834918	0.000131165	down-regulated
STT3A	0.834872	2.18286e-05	up-regulated
[truncated: 3,335 more rows]
